# Supplementary material for: Ammonium Chloride Associated Aerosol Liquid Water Enhances Haze in Delhi, India
Source: Environ Sci Technol. 2022 Apr 28;56(11):7163–73. doi: 10.1021/acs.est.2c00650 (PMC9178790; doi:10.1021/acs.est.2c00650)
Supplement: Supplementary file 2 — es2c00650_si_002.zip [file es2c00650_si_002.zip]

Archive with 1 entries (1 files):
- ISORROPIA_OUTPUT.dat
