# Supplementary material for: Ammonium Chloride Associated Aerosol Liquid Water Enhances Haze in Delhi, India
Source: Environ Sci Technol. 2022 Apr 28;56(11):7163–73. doi: 10.1021/acs.est.2c00650 (PMC9178790; doi:10.1021/acs.est.2c00650)
Supplement: Supplementary file 2 — es2c00650_si_002.zip [file es2c00650_si_002.zip › ISORROPIA_OUTPUT.dat]

 "NATOT" "SO4TOT" "NH4TOT" "NO3TOT" "CLTOT" "CATOT" "KTOT" "MGTOT" "RH" "TEMP" "GNH3" "GHCL" "GHNO3" "CNACL" "CNANO3" "CNA2SO4" "CNAHSO4" "CNH4CL" "CNH4NO3" "CNH42S4" "CNH4HS4" "CLC" "CCASO4" "CCANO32" "CCACL2" "CK2SO4" "CKHSO4" "CKNO3" "CKCL" "CMGSO4" "CMGNO32" "CMGCL2" "HLIQ" "NALIQ" "NH4LIQ" "CLLIQ" "SO4LIQ" "HSO4LIQ" "NO3LIQ" "CaLIQ" "KLIQ" "MgLIQ" "NH4AER" "CLAER" "NO3AER" "WATER_tot" "WATER1_SO4" "WATER2_NO3" "WATER3_CL" "CVG" "LMASS" "SMASS" "CASE"
  0.0000000E+00  0.0000000E+00  0.0000000E+00  0.0000000E+00  0.0000000E+00  0.0000000E+00  0.0000000E+00  0.0000000E+00  9.3650000E-01  2.8615000E+02  0.0000000E+00  0.0000000E+00  0.0000000E+00  0.0000000E+00  0.0000000E+00  0.0000000E+00  0.0000000E+00  0.0000000E+00  0.0000000E+00  0.0000000E+00  0.0000000E+00  0.0000000E+00  0.0000000E+00  0.0000000E+00  0.0000000E+00  0.0000000E+00  0.0000000E+00  0.0000000E+00  0.0000000E+00  0.0000000E+00  0.0000000E+00  0.0000000E+00  0.0000000E+00  0.0000000E+00  0.0000000E+00  0.0000000E+00  0.0000000E+00  0.0000000E+00  0.0000000E+00  0.0000000E+00  0.0000000E+00  0.0000000E+00  0.0000000E+00  0.0000000E+00  0.0000000E+00  1.0000000E-11  0.0000000E+00  0.0000000E+00  0.0000000E+00  0.0000000E+00  1.0000000E-11  0.0000000E+00  "??             "
  0.0000000E+00  0.0000000E+00  0.0000000E+00  0.0000000E+00  0.0000000E+00  0.0000000E+00  0.0000000E+00  0.0000000E+00  9.3650000E-01  2.8615000E+02  0.0000000E+00  0.0000000E+00  0.0000000E+00  0.0000000E+00  0.0000000E+00  0.0000000E+00  0.0000000E+00  0.0000000E+00  0.0000000E+00  0.0000000E+00  0.0000000E+00  0.0000000E+00  0.0000000E+00  0.0000000E+00  0.0000000E+00  0.0000000E+00  0.0000000E+00  0.0000000E+00  0.0000000E+00  0.0000000E+00  0.0000000E+00  0.0000000E+00  0.0000000E+00  0.0000000E+00  0.0000000E+00  0.0000000E+00  0.0000000E+00  0.0000000E+00  0.0000000E+00  0.0000000E+00  0.0000000E+00  0.0000000E+00  0.0000000E+00  0.0000000E+00  0.0000000E+00  1.0000000E-11  0.0000000E+00  0.0000000E+00  0.0000000E+00  0.0000000E+00  1.0000000E-11  0.0000000E+00  "??             "
  0.0000000E+00  0.0000000E+00  0.0000000E+00  0.0000000E+00  0.0000000E+00  0.0000000E+00  0.0000000E+00  0.0000000E+00  9.3650000E-01  2.8615000E+02  0.0000000E+00  0.0000000E+00  0.0000000E+00  0.0000000E+00  0.0000000E+00  0.0000000E+00  0.0000000E+00  0.0000000E+00  0.0000000E+00  0.0000000E+00  0.0000000E+00  0.0000000E+00  0.0000000E+00  0.0000000E+00  0.0000000E+00  0.0000000E+00  0.0000000E+00  0.0000000E+00  0.0000000E+00  0.0000000E+00  0.0000000E+00  0.0000000E+00  0.0000000E+00  0.0000000E+00  0.0000000E+00  0.0000000E+00  0.0000000E+00  0.0000000E+00  0.0000000E+00  0.0000000E+00  0.0000000E+00  0.0000000E+00  0.0000000E+00  0.0000000E+00  0.0000000E+00  1.0000000E-11  0.0000000E+00  0.0000000E+00  0.0000000E+00  0.0000000E+00  1.0000000E-11  0.0000000E+00  "??             "
  0.0000000E+00  0.0000000E+00  0.0000000E+00  0.0000000E+00  0.0000000E+00  0.0000000E+00  0.0000000E+00  0.0000000E+00  9.3650000E-01  2.8615000E+02  0.0000000E+00  0.0000000E+00  0.0000000E+00  0.0000000E+00  0.0000000E+00  0.0000000E+00  0.0000000E+00  0.0000000E+00  0.0000000E+00  0.0000000E+00  0.0000000E+00  0.0000000E+00  0.0000000E+00  0.0000000E+00  0.0000000E+00  0.0000000E+00  0.0000000E+00  0.0000000E+00  0.0000000E+00  0.0000000E+00  0.0000000E+00  0.0000000E+00  0.0000000E+00  0.0000000E+00  0.0000000E+00  0.0000000E+00  0.0000000E+00  0.0000000E+00  0.0000000E+00  0.0000000E+00  0.0000000E+00  0.0000000E+00  0.0000000E+00  0.0000000E+00  0.0000000E+00  1.0000000E-11  0.0000000E+00  0.0000000E+00  0.0000000E+00  0.0000000E+00  1.0000000E-11  0.0000000E+00  "??             "
  0.0000000E+00  0.0000000E+00  0.0000000E+00  0.0000000E+00  0.0000000E+00  0.0000000E+00  0.0000000E+00  0.0000000E+00  9.3610000E-01  2.8515000E+02  0.0000000E+00  0.0000000E+00  0.0000000E+00  0.0000000E+00  0.0000000E+00  0.0000000E+00  0.0000000E+00  0.0000000E+00  0.0000000E+00  0.0000000E+00  0.0000000E+00  0.0000000E+00  0.0000000E+00  0.0000000E+00  0.0000000E+00  0.0000000E+00  0.0000000E+00  0.0000000E+00  0.0000000E+00  0.0000000E+00  0.0000000E+00  0.0000000E+00  0.0000000E+00  0.0000000E+00  0.0000000E+00  0.0000000E+00  0.0000000E+00  0.0000000E+00  0.0000000E+00  0.0000000E+00  0.0000000E+00  0.0000000E+00  0.0000000E+00  0.0000000E+00  0.0000000E+00  1.0000000E-11  0.0000000E+00  0.0000000E+00  0.0000000E+00  0.0000000E+00  1.0000000E-11  0.0000000E+00  "??             "
  0.0000000E+00  0.0000000E+00  0.0000000E+00  0.0000000E+00  0.0000000E+00  0.0000000E+00  0.0000000E+00  0.0000000E+00  9.3610000E-01  2.8515000E+02  0.0000000E+00  0.0000000E+00  0.0000000E+00  0.0000000E+00  0.0000000E+00  0.0000000E+00  0.0000000E+00  0.0000000E+00  0.0000000E+00  0.0000000E+00  0.0000000E+00  0.0000000E+00  0.0000000E+00  0.0000000E+00  0.0000000E+00  0.0000000E+00  0.0000000E+00  0.0000000E+00  0.0000000E+00  0.0000000E+00  0.0000000E+00  0.0000000E+00  0.0000000E+00  0.0000000E+00  0.0000000E+00  0.0000000E+00  0.0000000E+00  0.0000000E+00  0.0000000E+00  0.0000000E+00  0.0000000E+00  0.0000000E+00  0.0000000E+00  0.0000000E+00  0.0000000E+00  1.0000000E-11  0.0000000E+00  0.0000000E+00  0.0000000E+00  0.0000000E+00  1.0000000E-11  0.0000000E+00  "??             "
  0.0000000E+00  0.0000000E+00  0.0000000E+00  0.0000000E+00  0.0000000E+00  0.0000000E+00  0.0000000E+00  0.0000000E+00  9.3610000E-01  2.8515000E+02  0.0000000E+00  0.0000000E+00  0.0000000E+00  0.0000000E+00  0.0000000E+00  0.0000000E+00  0.0000000E+00  0.0000000E+00  0.0000000E+00  0.0000000E+00  0.0000000E+00  0.0000000E+00  0.0000000E+00  0.0000000E+00  0.0000000E+00  0.0000000E+00  0.0000000E+00  0.0000000E+00  0.0000000E+00  0.0000000E+00  0.0000000E+00  0.0000000E+00  0.0000000E+00  0.0000000E+00  0.0000000E+00  0.0000000E+00  0.0000000E+00  0.0000000E+00  0.0000000E+00  0.0000000E+00  0.0000000E+00  0.0000000E+00  0.0000000E+00  0.0000000E+00  0.0000000E+00  1.0000000E-11  0.0000000E+00  0.0000000E+00  0.0000000E+00  0.0000000E+00  1.0000000E-11  0.0000000E+00  "??             "
  0.0000000E+00  0.0000000E+00  0.0000000E+00  0.0000000E+00  0.0000000E+00  0.0000000E+00  0.0000000E+00  0.0000000E+00  1.0000000E+00  2.8415000E+02  0.0000000E+00  0.0000000E+00  0.0000000E+00  0.0000000E+00  0.0000000E+00  0.0000000E+00  0.0000000E+00  0.0000000E+00  0.0000000E+00  0.0000000E+00  0.0000000E+00  0.0000000E+00  0.0000000E+00  0.0000000E+00  0.0000000E+00  0.0000000E+00  0.0000000E+00  0.0000000E+00  0.0000000E+00  0.0000000E+00  0.0000000E+00  0.0000000E+00  0.0000000E+00  0.0000000E+00  0.0000000E+00  0.0000000E+00  0.0000000E+00  0.0000000E+00  0.0000000E+00  0.0000000E+00  0.0000000E+00  0.0000000E+00  0.0000000E+00  0.0000000E+00  0.0000000E+00  1.0000000E-11  0.0000000E+00  0.0000000E+00  0.0000000E+00  0.0000000E+00  1.0000000E-11  0.0000000E+00  "??             "
  0.0000000E+00  0.0000000E+00  0.0000000E+00  0.0000000E+00  0.0000000E+00  0.0000000E+00  0.0000000E+00  0.0000000E+00  1.0000000E+00  2.8415000E+02  0.0000000E+00  0.0000000E+00  0.0000000E+00  0.0000000E+00  0.0000000E+00  0.0000000E+00  0.0000000E+00  0.0000000E+00  0.0000000E+00  0.0000000E+00  0.0000000E+00  0.0000000E+00  0.0000000E+00  0.0000000E+00  0.0000000E+00  0.0000000E+00  0.0000000E+00  0.0000000E+00  0.0000000E+00  0.0000000E+00  0.0000000E+00  0.0000000E+00  0.0000000E+00  0.0000000E+00  0.0000000E+00  0.0000000E+00  0.0000000E+00  0.0000000E+00  0.0000000E+00  0.0000000E+00  0.0000000E+00  0.0000000E+00  0.0000000E+00  0.0000000E+00  0.0000000E+00  1.0000000E-11  0.0000000E+00  0.0000000E+00  0.0000000E+00  0.0000000E+00  1.0000000E-11  0.0000000E+00  "??             "
  0.0000000E+00  0.0000000E+00  0.0000000E+00  0.0000000E+00  0.0000000E+00  0.0000000E+00  0.0000000E+00  0.0000000E+00  9.3610000E-01  2.8515000E+02  0.0000000E+00  0.0000000E+00  0.0000000E+00  0.0000000E+00  0.0000000E+00  0.0000000E+00  0.0000000E+00  0.0000000E+00  0.0000000E+00  0.0000000E+00  0.0000000E+00  0.0000000E+00  0.0000000E+00  0.0000000E+00  0.0000000E+00  0.0000000E+00  0.0000000E+00  0.0000000E+00  0.0000000E+00  0.0000000E+00  0.0000000E+00  0.0000000E+00  0.0000000E+00  0.0000000E+00  0.0000000E+00  0.0000000E+00  0.0000000E+00  0.0000000E+00  0.0000000E+00  0.0000000E+00  0.0000000E+00  0.0000000E+00  0.0000000E+00  0.0000000E+00  0.0000000E+00  1.0000000E-11  0.0000000E+00  0.0000000E+00  0.0000000E+00  0.0000000E+00  1.0000000E-11  0.0000000E+00  "??             "
  0.0000000E+00  0.0000000E+00  0.0000000E+00  0.0000000E+00  0.0000000E+00  0.0000000E+00  0.0000000E+00  0.0000000E+00  8.2270000E-01  2.8815000E+02  0.0000000E+00  0.0000000E+00  0.0000000E+00  0.0000000E+00  0.0000000E+00  0.0000000E+00  0.0000000E+00  0.0000000E+00  0.0000000E+00  0.0000000E+00  0.0000000E+00  0.0000000E+00  0.0000000E+00  0.0000000E+00  0.0000000E+00  0.0000000E+00  0.0000000E+00  0.0000000E+00  0.0000000E+00  0.0000000E+00  0.0000000E+00  0.0000000E+00  0.0000000E+00  0.0000000E+00  0.0000000E+00  0.0000000E+00  0.0000000E+00  0.0000000E+00  0.0000000E+00  0.0000000E+00  0.0000000E+00  0.0000000E+00  0.0000000E+00  0.0000000E+00  0.0000000E+00  1.0000000E-11  0.0000000E+00  0.0000000E+00  0.0000000E+00  0.0000000E+00  1.0000000E-11  0.0000000E+00  "??             "
  0.0000000E+00  0.0000000E+00  0.0000000E+00  0.0000000E+00  0.0000000E+00  0.0000000E+00  0.0000000E+00  0.0000000E+00  7.7320000E-01  2.9015000E+02  0.0000000E+00  0.0000000E+00  0.0000000E+00  0.0000000E+00  0.0000000E+00  0.0000000E+00  0.0000000E+00  0.0000000E+00  0.0000000E+00  0.0000000E+00  0.0000000E+00  0.0000000E+00  0.0000000E+00  0.0000000E+00  0.0000000E+00  0.0000000E+00  0.0000000E+00  0.0000000E+00  0.0000000E+00  0.0000000E+00  0.0000000E+00  0.0000000E+00  0.0000000E+00  0.0000000E+00  0.0000000E+00  0.0000000E+00  0.0000000E+00  0.0000000E+00  0.0000000E+00  0.0000000E+00  0.0000000E+00  0.0000000E+00  0.0000000E+00  0.0000000E+00  0.0000000E+00  1.0000000E-11  0.0000000E+00  0.0000000E+00  0.0000000E+00  0.0000000E+00  1.0000000E-11  0.0000000E+00  "??             "
  0.0000000E+00  0.0000000E+00  0.0000000E+00  0.0000000E+00  0.0000000E+00  0.0000000E+00  0.0000000E+00  0.0000000E+00  7.2950000E-01  2.9315000E+02  0.0000000E+00  0.0000000E+00  0.0000000E+00  0.0000000E+00  0.0000000E+00  0.0000000E+00  0.0000000E+00  0.0000000E+00  0.0000000E+00  0.0000000E+00  0.0000000E+00  0.0000000E+00  0.0000000E+00  0.0000000E+00  0.0000000E+00  0.0000000E+00  0.0000000E+00  0.0000000E+00  0.0000000E+00  0.0000000E+00  0.0000000E+00  0.0000000E+00  0.0000000E+00  0.0000000E+00  0.0000000E+00  0.0000000E+00  0.0000000E+00  0.0000000E+00  0.0000000E+00  0.0000000E+00  0.0000000E+00  0.0000000E+00  0.0000000E+00  0.0000000E+00  0.0000000E+00  1.0000000E-11  0.0000000E+00  0.0000000E+00  0.0000000E+00  0.0000000E+00  1.0000000E-11  0.0000000E+00  "??             "
  0.0000000E+00  0.0000000E+00  0.0000000E+00  0.0000000E+00  0.0000000E+00  0.0000000E+00  0.0000000E+00  0.0000000E+00  6.4300000E-01  2.9415000E+02  0.0000000E+00  0.0000000E+00  0.0000000E+00  0.0000000E+00  0.0000000E+00  0.0000000E+00  0.0000000E+00  0.0000000E+00  0.0000000E+00  0.0000000E+00  0.0000000E+00  0.0000000E+00  0.0000000E+00  0.0000000E+00  0.0000000E+00  0.0000000E+00  0.0000000E+00  0.0000000E+00  0.0000000E+00  0.0000000E+00  0.0000000E+00  0.0000000E+00  0.0000000E+00  0.0000000E+00  0.0000000E+00  0.0000000E+00  0.0000000E+00  0.0000000E+00  0.0000000E+00  0.0000000E+00  0.0000000E+00  0.0000000E+00  0.0000000E+00  0.0000000E+00  0.0000000E+00  1.0000000E-11  0.0000000E+00  0.0000000E+00  0.0000000E+00  0.0000000E+00  1.0000000E-11  0.0000000E+00  "??             "
  0.0000000E+00  0.0000000E+00  0.0000000E+00  0.0000000E+00  0.0000000E+00  0.0000000E+00  0.0000000E+00  0.0000000E+00  5.3080000E-01  2.9515000E+02  0.0000000E+00  0.0000000E+00  0.0000000E+00  0.0000000E+00  0.0000000E+00  0.0000000E+00  0.0000000E+00  0.0000000E+00  0.0000000E+00  0.0000000E+00  0.0000000E+00  0.0000000E+00  0.0000000E+00  0.0000000E+00  0.0000000E+00  0.0000000E+00  0.0000000E+00  0.0000000E+00  0.0000000E+00  0.0000000E+00  0.0000000E+00  0.0000000E+00  0.0000000E+00  0.0000000E+00  0.0000000E+00  0.0000000E+00  0.0000000E+00  0.0000000E+00  0.0000000E+00  0.0000000E+00  0.0000000E+00  0.0000000E+00  0.0000000E+00  0.0000000E+00  0.0000000E+00  1.0000000E-11  0.0000000E+00  0.0000000E+00  0.0000000E+00  0.0000000E+00  1.0000000E-11  0.0000000E+00  "??             "
  0.0000000E+00  0.0000000E+00  0.0000000E+00  0.0000000E+00  0.0000000E+00  0.0000000E+00  0.0000000E+00  0.0000000E+00  5.3080000E-01  2.9515000E+02  0.0000000E+00  0.0000000E+00  0.0000000E+00  0.0000000E+00  0.0000000E+00  0.0000000E+00  0.0000000E+00  0.0000000E+00  0.0000000E+00  0.0000000E+00  0.0000000E+00  0.0000000E+00  0.0000000E+00  0.0000000E+00  0.0000000E+00  0.0000000E+00  0.0000000E+00  0.0000000E+00  0.0000000E+00  0.0000000E+00  0.0000000E+00  0.0000000E+00  0.0000000E+00  0.0000000E+00  0.0000000E+00  0.0000000E+00  0.0000000E+00  0.0000000E+00  0.0000000E+00  0.0000000E+00  0.0000000E+00  0.0000000E+00  0.0000000E+00  0.0000000E+00  0.0000000E+00  1.0000000E-11  0.0000000E+00  0.0000000E+00  0.0000000E+00  0.0000000E+00  1.0000000E-11  0.0000000E+00  "??             "
  0.0000000E+00  0.0000000E+00  0.0000000E+00  0.0000000E+00  0.0000000E+00  0.0000000E+00  0.0000000E+00  0.0000000E+00  5.3080000E-01  2.9515000E+02  0.0000000E+00  0.0000000E+00  0.0000000E+00  0.0000000E+00  0.0000000E+00  0.0000000E+00  0.0000000E+00  0.0000000E+00  0.0000000E+00  0.0000000E+00  0.0000000E+00  0.0000000E+00  0.0000000E+00  0.0000000E+00  0.0000000E+00  0.0000000E+00  0.0000000E+00  0.0000000E+00  0.0000000E+00  0.0000000E+00  0.0000000E+00  0.0000000E+00  0.0000000E+00  0.0000000E+00  0.0000000E+00  0.0000000E+00  0.0000000E+00  0.0000000E+00  0.0000000E+00  0.0000000E+00  0.0000000E+00  0.0000000E+00  0.0000000E+00  0.0000000E+00  0.0000000E+00  1.0000000E-11  0.0000000E+00  0.0000000E+00  0.0000000E+00  0.0000000E+00  1.0000000E-11  0.0000000E+00  "??             "
  0.0000000E+00  0.0000000E+00  0.0000000E+00  0.0000000E+00  0.0000000E+00  0.0000000E+00  0.0000000E+00  0.0000000E+00  5.6430000E-01  2.9415000E+02  0.0000000E+00  0.0000000E+00  0.0000000E+00  0.0000000E+00  0.0000000E+00  0.0000000E+00  0.0000000E+00  0.0000000E+00  0.0000000E+00  0.0000000E+00  0.0000000E+00  0.0000000E+00  0.0000000E+00  0.0000000E+00  0.0000000E+00  0.0000000E+00  0.0000000E+00  0.0000000E+00  0.0000000E+00  0.0000000E+00  0.0000000E+00  0.0000000E+00  0.0000000E+00  0.0000000E+00  0.0000000E+00  0.0000000E+00  0.0000000E+00  0.0000000E+00  0.0000000E+00  0.0000000E+00  0.0000000E+00  0.0000000E+00  0.0000000E+00  0.0000000E+00  0.0000000E+00  1.0000000E-11  0.0000000E+00  0.0000000E+00  0.0000000E+00  0.0000000E+00  1.0000000E-11  0.0000000E+00  "??             "
  0.0000000E+00  0.0000000E+00  0.0000000E+00  0.0000000E+00  0.0000000E+00  0.0000000E+00  0.0000000E+00  0.0000000E+00  6.0250000E-01  2.9415000E+02  0.0000000E+00  0.0000000E+00  0.0000000E+00  0.0000000E+00  0.0000000E+00  0.0000000E+00  0.0000000E+00  0.0000000E+00  0.0000000E+00  0.0000000E+00  0.0000000E+00  0.0000000E+00  0.0000000E+00  0.0000000E+00  0.0000000E+00  0.0000000E+00  0.0000000E+00  0.0000000E+00  0.0000000E+00  0.0000000E+00  0.0000000E+00  0.0000000E+00  0.0000000E+00  0.0000000E+00  0.0000000E+00  0.0000000E+00  0.0000000E+00  0.0000000E+00  0.0000000E+00  0.0000000E+00  0.0000000E+00  0.0000000E+00  0.0000000E+00  0.0000000E+00  0.0000000E+00  1.0000000E-11  0.0000000E+00  0.0000000E+00  0.0000000E+00  0.0000000E+00  1.0000000E-11  0.0000000E+00  "??             "
  0.0000000E+00  0.0000000E+00  0.0000000E+00  0.0000000E+00  0.0000000E+00  0.0000000E+00  0.0000000E+00  0.0000000E+00  6.7990000E-01  2.9115000E+02  0.0000000E+00  0.0000000E+00  0.0000000E+00  0.0000000E+00  0.0000000E+00  0.0000000E+00  0.0000000E+00  0.0000000E+00  0.0000000E+00  0.0000000E+00  0.0000000E+00  0.0000000E+00  0.0000000E+00  0.0000000E+00  0.0000000E+00  0.0000000E+00  0.0000000E+00  0.0000000E+00  0.0000000E+00  0.0000000E+00  0.0000000E+00  0.0000000E+00  0.0000000E+00  0.0000000E+00  0.0000000E+00  0.0000000E+00  0.0000000E+00  0.0000000E+00  0.0000000E+00  0.0000000E+00  0.0000000E+00  0.0000000E+00  0.0000000E+00  0.0000000E+00  0.0000000E+00  1.0000000E-11  0.0000000E+00  0.0000000E+00  0.0000000E+00  0.0000000E+00  1.0000000E-11  0.0000000E+00  "??             "
  0.0000000E+00  0.0000000E+00  0.0000000E+00  0.0000000E+00  0.0000000E+00  0.0000000E+00  0.0000000E+00  0.0000000E+00  6.7990000E-01  2.9115000E+02  0.0000000E+00  0.0000000E+00  0.0000000E+00  0.0000000E+00  0.0000000E+00  0.0000000E+00  0.0000000E+00  0.0000000E+00  0.0000000E+00  0.0000000E+00  0.0000000E+00  0.0000000E+00  0.0000000E+00  0.0000000E+00  0.0000000E+00  0.0000000E+00  0.0000000E+00  0.0000000E+00  0.0000000E+00  0.0000000E+00  0.0000000E+00  0.0000000E+00  0.0000000E+00  0.0000000E+00  0.0000000E+00  0.0000000E+00  0.0000000E+00  0.0000000E+00  0.0000000E+00  0.0000000E+00  0.0000000E+00  0.0000000E+00  0.0000000E+00  0.0000000E+00  0.0000000E+00  1.0000000E-11  0.0000000E+00  0.0000000E+00  0.0000000E+00  0.0000000E+00  1.0000000E-11  0.0000000E+00  "??             "
  0.0000000E+00  0.0000000E+00  0.0000000E+00  0.0000000E+00  0.0000000E+00  0.0000000E+00  0.0000000E+00  0.0000000E+00  7.7170000E-01  2.8915000E+02  0.0000000E+00  0.0000000E+00  0.0000000E+00  0.0000000E+00  0.0000000E+00  0.0000000E+00  0.0000000E+00  0.0000000E+00  0.0000000E+00  0.0000000E+00  0.0000000E+00  0.0000000E+00  0.0000000E+00  0.0000000E+00  0.0000000E+00  0.0000000E+00  0.0000000E+00  0.0000000E+00  0.0000000E+00  0.0000000E+00  0.0000000E+00  0.0000000E+00  0.0000000E+00  0.0000000E+00  0.0000000E+00  0.0000000E+00  0.0000000E+00  0.0000000E+00  0.0000000E+00  0.0000000E+00  0.0000000E+00  0.0000000E+00  0.0000000E+00  0.0000000E+00  0.0000000E+00  1.0000000E-11  0.0000000E+00  0.0000000E+00  0.0000000E+00  0.0000000E+00  1.0000000E-11  0.0000000E+00  "??             "
  0.0000000E+00  0.0000000E+00  0.0000000E+00  0.0000000E+00  0.0000000E+00  0.0000000E+00  0.0000000E+00  0.0000000E+00  7.7170000E-01  2.8915000E+02  0.0000000E+00  0.0000000E+00  0.0000000E+00  0.0000000E+00  0.0000000E+00  0.0000000E+00  0.0000000E+00  0.0000000E+00  0.0000000E+00  0.0000000E+00  0.0000000E+00  0.0000000E+00  0.0000000E+00  0.0000000E+00  0.0000000E+00  0.0000000E+00  0.0000000E+00  0.0000000E+00  0.0000000E+00  0.0000000E+00  0.0000000E+00  0.0000000E+00  0.0000000E+00  0.0000000E+00  0.0000000E+00  0.0000000E+00  0.0000000E+00  0.0000000E+00  0.0000000E+00  0.0000000E+00  0.0000000E+00  0.0000000E+00  0.0000000E+00  0.0000000E+00  0.0000000E+00  1.0000000E-11  0.0000000E+00  0.0000000E+00  0.0000000E+00  0.0000000E+00  1.0000000E-11  0.0000000E+00  "??             "
  0.0000000E+00  0.0000000E+00  0.0000000E+00  0.0000000E+00  0.0000000E+00  0.0000000E+00  0.0000000E+00  0.0000000E+00  8.2270000E-01  2.8815000E+02  0.0000000E+00  0.0000000E+00  0.0000000E+00  0.0000000E+00  0.0000000E+00  0.0000000E+00  0.0000000E+00  0.0000000E+00  0.0000000E+00  0.0000000E+00  0.0000000E+00  0.0000000E+00  0.0000000E+00  0.0000000E+00  0.0000000E+00  0.0000000E+00  0.0000000E+00  0.0000000E+00  0.0000000E+00  0.0000000E+00  0.0000000E+00  0.0000000E+00  0.0000000E+00  0.0000000E+00  0.0000000E+00  0.0000000E+00  0.0000000E+00  0.0000000E+00  0.0000000E+00  0.0000000E+00  0.0000000E+00  0.0000000E+00  0.0000000E+00  0.0000000E+00  0.0000000E+00  1.0000000E-11  0.0000000E+00  0.0000000E+00  0.0000000E+00  0.0000000E+00  1.0000000E-11  0.0000000E+00  "??             "
  0.0000000E+00  0.0000000E+00  0.0000000E+00  0.0000000E+00  0.0000000E+00  0.0000000E+00  0.0000000E+00  0.0000000E+00  8.7760000E-01  2.8715000E+02  0.0000000E+00  0.0000000E+00  0.0000000E+00  0.0000000E+00  0.0000000E+00  0.0000000E+00  0.0000000E+00  0.0000000E+00  0.0000000E+00  0.0000000E+00  0.0000000E+00  0.0000000E+00  0.0000000E+00  0.0000000E+00  0.0000000E+00  0.0000000E+00  0.0000000E+00  0.0000000E+00  0.0000000E+00  0.0000000E+00  0.0000000E+00  0.0000000E+00  0.0000000E+00  0.0000000E+00  0.0000000E+00  0.0000000E+00  0.0000000E+00  0.0000000E+00  0.0000000E+00  0.0000000E+00  0.0000000E+00  0.0000000E+00  0.0000000E+00  0.0000000E+00  0.0000000E+00  1.0000000E-11  0.0000000E+00  0.0000000E+00  0.0000000E+00  0.0000000E+00  1.0000000E-11  0.0000000E+00  "??             "
  0.0000000E+00  0.0000000E+00  0.0000000E+00  0.0000000E+00  0.0000000E+00  0.0000000E+00  0.0000000E+00  0.0000000E+00  8.7760000E-01  2.8715000E+02  0.0000000E+00  0.0000000E+00  0.0000000E+00  0.0000000E+00  0.0000000E+00  0.0000000E+00  0.0000000E+00  0.0000000E+00  0.0000000E+00  0.0000000E+00  0.0000000E+00  0.0000000E+00  0.0000000E+00  0.0000000E+00  0.0000000E+00  0.0000000E+00  0.0000000E+00  0.0000000E+00  0.0000000E+00  0.0000000E+00  0.0000000E+00  0.0000000E+00  0.0000000E+00  0.0000000E+00  0.0000000E+00  0.0000000E+00  0.0000000E+00  0.0000000E+00  0.0000000E+00  0.0000000E+00  0.0000000E+00  0.0000000E+00  0.0000000E+00  0.0000000E+00  0.0000000E+00  1.0000000E-11  0.0000000E+00  0.0000000E+00  0.0000000E+00  0.0000000E+00  1.0000000E-11  0.0000000E+00  "??             "
  0.0000000E+00  0.0000000E+00  0.0000000E+00  0.0000000E+00  0.0000000E+00  0.0000000E+00  0.0000000E+00  0.0000000E+00  8.7670000E-01  2.8615000E+02  0.0000000E+00  0.0000000E+00  0.0000000E+00  0.0000000E+00  0.0000000E+00  0.0000000E+00  0.0000000E+00  0.0000000E+00  0.0000000E+00  0.0000000E+00  0.0000000E+00  0.0000000E+00  0.0000000E+00  0.0000000E+00  0.0000000E+00  0.0000000E+00  0.0000000E+00  0.0000000E+00  0.0000000E+00  0.0000000E+00  0.0000000E+00  0.0000000E+00  0.0000000E+00  0.0000000E+00  0.0000000E+00  0.0000000E+00  0.0000000E+00  0.0000000E+00  0.0000000E+00  0.0000000E+00  0.0000000E+00  0.0000000E+00  0.0000000E+00  0.0000000E+00  0.0000000E+00  1.0000000E-11  0.0000000E+00  0.0000000E+00  0.0000000E+00  0.0000000E+00  1.0000000E-11  0.0000000E+00  "??             "
  0.0000000E+00  0.0000000E+00  0.0000000E+00  0.0000000E+00  0.0000000E+00  0.0000000E+00  0.0000000E+00  0.0000000E+00  9.3650000E-01  2.8615000E+02  0.0000000E+00  0.0000000E+00  0.0000000E+00  0.0000000E+00  0.0000000E+00  0.0000000E+00  0.0000000E+00  0.0000000E+00  0.0000000E+00  0.0000000E+00  0.0000000E+00  0.0000000E+00  0.0000000E+00  0.0000000E+00  0.0000000E+00  0.0000000E+00  0.0000000E+00  0.0000000E+00  0.0000000E+00  0.0000000E+00  0.0000000E+00  0.0000000E+00  0.0000000E+00  0.0000000E+00  0.0000000E+00  0.0000000E+00  0.0000000E+00  0.0000000E+00  0.0000000E+00  0.0000000E+00  0.0000000E+00  0.0000000E+00  0.0000000E+00  0.0000000E+00  0.0000000E+00  1.0000000E-11  0.0000000E+00  0.0000000E+00  0.0000000E+00  0.0000000E+00  1.0000000E-11  0.0000000E+00  "??             "
  0.0000000E+00  0.0000000E+00  0.0000000E+00  0.0000000E+00  0.0000000E+00  0.0000000E+00  0.0000000E+00  0.0000000E+00  9.3650000E-01  2.8615000E+02  0.0000000E+00  0.0000000E+00  0.0000000E+00  0.0000000E+00  0.0000000E+00  0.0000000E+00  0.0000000E+00  0.0000000E+00  0.0000000E+00  0.0000000E+00  0.0000000E+00  0.0000000E+00  0.0000000E+00  0.0000000E+00  0.0000000E+00  0.0000000E+00  0.0000000E+00  0.0000000E+00  0.0000000E+00  0.0000000E+00  0.0000000E+00  0.0000000E+00  0.0000000E+00  0.0000000E+00  0.0000000E+00  0.0000000E+00  0.0000000E+00  0.0000000E+00  0.0000000E+00  0.0000000E+00  0.0000000E+00  0.0000000E+00  0.0000000E+00  0.0000000E+00  0.0000000E+00  1.0000000E-11  0.0000000E+00  0.0000000E+00  0.0000000E+00  0.0000000E+00  1.0000000E-11  0.0000000E+00  "??             "
  0.0000000E+00  0.0000000E+00  0.0000000E+00  0.0000000E+00  0.0000000E+00  0.0000000E+00  0.0000000E+00  0.0000000E+00  8.7580000E-01  2.8515000E+02  0.0000000E+00  0.0000000E+00  0.0000000E+00  0.0000000E+00  0.0000000E+00  0.0000000E+00  0.0000000E+00  0.0000000E+00  0.0000000E+00  0.0000000E+00  0.0000000E+00  0.0000000E+00  0.0000000E+00  0.0000000E+00  0.0000000E+00  0.0000000E+00  0.0000000E+00  0.0000000E+00  0.0000000E+00  0.0000000E+00  0.0000000E+00  0.0000000E+00  0.0000000E+00  0.0000000E+00  0.0000000E+00  0.0000000E+00  0.0000000E+00  0.0000000E+00  0.0000000E+00  0.0000000E+00  0.0000000E+00  0.0000000E+00  0.0000000E+00  0.0000000E+00  0.0000000E+00  1.0000000E-11  0.0000000E+00  0.0000000E+00  0.0000000E+00  0.0000000E+00  1.0000000E-11  0.0000000E+00  "??             "
  0.0000000E+00  0.0000000E+00  0.0000000E+00  0.0000000E+00  0.0000000E+00  0.0000000E+00  0.0000000E+00  0.0000000E+00  9.3610000E-01  2.8515000E+02  0.0000000E+00  0.0000000E+00  0.0000000E+00  0.0000000E+00  0.0000000E+00  0.0000000E+00  0.0000000E+00  0.0000000E+00  0.0000000E+00  0.0000000E+00  0.0000000E+00  0.0000000E+00  0.0000000E+00  0.0000000E+00  0.0000000E+00  0.0000000E+00  0.0000000E+00  0.0000000E+00  0.0000000E+00  0.0000000E+00  0.0000000E+00  0.0000000E+00  0.0000000E+00  0.0000000E+00  0.0000000E+00  0.0000000E+00  0.0000000E+00  0.0000000E+00  0.0000000E+00  0.0000000E+00  0.0000000E+00  0.0000000E+00  0.0000000E+00  0.0000000E+00  0.0000000E+00  1.0000000E-11  0.0000000E+00  0.0000000E+00  0.0000000E+00  0.0000000E+00  1.0000000E-11  0.0000000E+00  "??             "
  0.0000000E+00  0.0000000E+00  0.0000000E+00  0.0000000E+00  0.0000000E+00  0.0000000E+00  0.0000000E+00  0.0000000E+00  9.3610000E-01  2.8515000E+02  0.0000000E+00  0.0000000E+00  0.0000000E+00  0.0000000E+00  0.0000000E+00  0.0000000E+00  0.0000000E+00  0.0000000E+00  0.0000000E+00  0.0000000E+00  0.0000000E+00  0.0000000E+00  0.0000000E+00  0.0000000E+00  0.0000000E+00  0.0000000E+00  0.0000000E+00  0.0000000E+00  0.0000000E+00  0.0000000E+00  0.0000000E+00  0.0000000E+00  0.0000000E+00  0.0000000E+00  0.0000000E+00  0.0000000E+00  0.0000000E+00  0.0000000E+00  0.0000000E+00  0.0000000E+00  0.0000000E+00  0.0000000E+00  0.0000000E+00  0.0000000E+00  0.0000000E+00  1.0000000E-11  0.0000000E+00  0.0000000E+00  0.0000000E+00  0.0000000E+00  1.0000000E-11  0.0000000E+00  "??             "
  0.0000000E+00  0.0000000E+00  0.0000000E+00  0.0000000E+00  0.0000000E+00  0.0000000E+00  0.0000000E+00  0.0000000E+00  9.3560000E-01  2.8415000E+02  0.0000000E+00  0.0000000E+00  0.0000000E+00  0.0000000E+00  0.0000000E+00  0.0000000E+00  0.0000000E+00  0.0000000E+00  0.0000000E+00  0.0000000E+00  0.0000000E+00  0.0000000E+00  0.0000000E+00  0.0000000E+00  0.0000000E+00  0.0000000E+00  0.0000000E+00  0.0000000E+00  0.0000000E+00  0.0000000E+00  0.0000000E+00  0.0000000E+00  0.0000000E+00  0.0000000E+00  0.0000000E+00  0.0000000E+00  0.0000000E+00  0.0000000E+00  0.0000000E+00  0.0000000E+00  0.0000000E+00  0.0000000E+00  0.0000000E+00  0.0000000E+00  0.0000000E+00  1.0000000E-11  0.0000000E+00  0.0000000E+00  0.0000000E+00  0.0000000E+00  1.0000000E-11  0.0000000E+00  "??             "
  0.0000000E+00  0.0000000E+00  0.0000000E+00  0.0000000E+00  0.0000000E+00  0.0000000E+00  0.0000000E+00  0.0000000E+00  8.7580000E-01  2.8515000E+02  0.0000000E+00  0.0000000E+00  0.0000000E+00  0.0000000E+00  0.0000000E+00  0.0000000E+00  0.0000000E+00  0.0000000E+00  0.0000000E+00  0.0000000E+00  0.0000000E+00  0.0000000E+00  0.0000000E+00  0.0000000E+00  0.0000000E+00  0.0000000E+00  0.0000000E+00  0.0000000E+00  0.0000000E+00  0.0000000E+00  0.0000000E+00  0.0000000E+00  0.0000000E+00  0.0000000E+00  0.0000000E+00  0.0000000E+00  0.0000000E+00  0.0000000E+00  0.0000000E+00  0.0000000E+00  0.0000000E+00  0.0000000E+00  0.0000000E+00  0.0000000E+00  0.0000000E+00  1.0000000E-11  0.0000000E+00  0.0000000E+00  0.0000000E+00  0.0000000E+00  1.0000000E-11  0.0000000E+00  "??             "
  0.0000000E+00  0.0000000E+00  0.0000000E+00  0.0000000E+00  0.0000000E+00  0.0000000E+00  0.0000000E+00  0.0000000E+00  8.2140000E-01  2.8715000E+02  0.0000000E+00  0.0000000E+00  0.0000000E+00  0.0000000E+00  0.0000000E+00  0.0000000E+00  0.0000000E+00  0.0000000E+00  0.0000000E+00  0.0000000E+00  0.0000000E+00  0.0000000E+00  0.0000000E+00  0.0000000E+00  0.0000000E+00  0.0000000E+00  0.0000000E+00  0.0000000E+00  0.0000000E+00  0.0000000E+00  0.0000000E+00  0.0000000E+00  0.0000000E+00  0.0000000E+00  0.0000000E+00  0.0000000E+00  0.0000000E+00  0.0000000E+00  0.0000000E+00  0.0000000E+00  0.0000000E+00  0.0000000E+00  0.0000000E+00  0.0000000E+00  0.0000000E+00  1.0000000E-11  0.0000000E+00  0.0000000E+00  0.0000000E+00  0.0000000E+00  1.0000000E-11  0.0000000E+00  "??             "
  0.0000000E+00  0.0000000E+00  0.0000000E+00  0.0000000E+00  0.0000000E+00  0.0000000E+00  0.0000000E+00  0.0000000E+00  8.2400000E-01  2.8915000E+02  0.0000000E+00  0.0000000E+00  0.0000000E+00  0.0000000E+00  0.0000000E+00  0.0000000E+00  0.0000000E+00  0.0000000E+00  0.0000000E+00  0.0000000E+00  0.0000000E+00  0.0000000E+00  0.0000000E+00  0.0000000E+00  0.0000000E+00  0.0000000E+00  0.0000000E+00  0.0000000E+00  0.0000000E+00  0.0000000E+00  0.0000000E+00  0.0000000E+00  0.0000000E+00  0.0000000E+00  0.0000000E+00  0.0000000E+00  0.0000000E+00  0.0000000E+00  0.0000000E+00  0.0000000E+00  0.0000000E+00  0.0000000E+00  0.0000000E+00  0.0000000E+00  0.0000000E+00  1.0000000E-11  0.0000000E+00  0.0000000E+00  0.0000000E+00  0.0000000E+00  1.0000000E-11  0.0000000E+00  "??             "
  0.0000000E+00  0.0000000E+00  0.0000000E+00  0.0000000E+00  0.0000000E+00  0.0000000E+00  0.0000000E+00  0.0000000E+00  6.7990000E-01  2.9115000E+02  0.0000000E+00  0.0000000E+00  0.0000000E+00  0.0000000E+00  0.0000000E+00  0.0000000E+00  0.0000000E+00  0.0000000E+00  0.0000000E+00  0.0000000E+00  0.0000000E+00  0.0000000E+00  0.0000000E+00  0.0000000E+00  0.0000000E+00  0.0000000E+00  0.0000000E+00  0.0000000E+00  0.0000000E+00  0.0000000E+00  0.0000000E+00  0.0000000E+00  0.0000000E+00  0.0000000E+00  0.0000000E+00  0.0000000E+00  0.0000000E+00  0.0000000E+00  0.0000000E+00  0.0000000E+00  0.0000000E+00  0.0000000E+00  0.0000000E+00  0.0000000E+00  0.0000000E+00  1.0000000E-11  0.0000000E+00  0.0000000E+00  0.0000000E+00  0.0000000E+00  1.0000000E-11  0.0000000E+00  "??             "
  0.0000000E+00  0.0000000E+00  0.0000000E+00  0.0000000E+00  0.0000000E+00  0.0000000E+00  0.0000000E+00  0.0000000E+00  6.4080000E-01  2.9315000E+02  0.0000000E+00  0.0000000E+00  0.0000000E+00  0.0000000E+00  0.0000000E+00  0.0000000E+00  0.0000000E+00  0.0000000E+00  0.0000000E+00  0.0000000E+00  0.0000000E+00  0.0000000E+00  0.0000000E+00  0.0000000E+00  0.0000000E+00  0.0000000E+00  0.0000000E+00  0.0000000E+00  0.0000000E+00  0.0000000E+00  0.0000000E+00  0.0000000E+00  0.0000000E+00  0.0000000E+00  0.0000000E+00  0.0000000E+00  0.0000000E+00  0.0000000E+00  0.0000000E+00  0.0000000E+00  0.0000000E+00  0.0000000E+00  0.0000000E+00  0.0000000E+00  0.0000000E+00  1.0000000E-11  0.0000000E+00  0.0000000E+00  0.0000000E+00  0.0000000E+00  1.0000000E-11  0.0000000E+00  "??             "
  0.0000000E+00  0.0000000E+00  0.0000000E+00  0.0000000E+00  0.0000000E+00  0.0000000E+00  0.0000000E+00  0.0000000E+00  6.8590000E-01  2.9415000E+02  0.0000000E+00  0.0000000E+00  0.0000000E+00  0.0000000E+00  0.0000000E+00  0.0000000E+00  0.0000000E+00  0.0000000E+00  0.0000000E+00  0.0000000E+00  0.0000000E+00  0.0000000E+00  0.0000000E+00  0.0000000E+00  0.0000000E+00  0.0000000E+00  0.0000000E+00  0.0000000E+00  0.0000000E+00  0.0000000E+00  0.0000000E+00  0.0000000E+00  0.0000000E+00  0.0000000E+00  0.0000000E+00  0.0000000E+00  0.0000000E+00  0.0000000E+00  0.0000000E+00  0.0000000E+00  0.0000000E+00  0.0000000E+00  0.0000000E+00  0.0000000E+00  0.0000000E+00  1.0000000E-11  0.0000000E+00  0.0000000E+00  0.0000000E+00  0.0000000E+00  1.0000000E-11  0.0000000E+00  "??             "
  0.0000000E+00  0.0000000E+00  0.0000000E+00  0.0000000E+00  0.0000000E+00  0.0000000E+00  0.0000000E+00  0.0000000E+00  6.4520000E-01  2.9515000E+02  0.0000000E+00  0.0000000E+00  0.0000000E+00  0.0000000E+00  0.0000000E+00  0.0000000E+00  0.0000000E+00  0.0000000E+00  0.0000000E+00  0.0000000E+00  0.0000000E+00  0.0000000E+00  0.0000000E+00  0.0000000E+00  0.0000000E+00  0.0000000E+00  0.0000000E+00  0.0000000E+00  0.0000000E+00  0.0000000E+00  0.0000000E+00  0.0000000E+00  0.0000000E+00  0.0000000E+00  0.0000000E+00  0.0000000E+00  0.0000000E+00  0.0000000E+00  0.0000000E+00  0.0000000E+00  0.0000000E+00  0.0000000E+00  0.0000000E+00  0.0000000E+00  0.0000000E+00  1.0000000E-11  0.0000000E+00  0.0000000E+00  0.0000000E+00  0.0000000E+00  1.0000000E-11  0.0000000E+00  "??             "
  0.0000000E+00  0.0000000E+00  0.0000000E+00  0.0000000E+00  0.0000000E+00  0.0000000E+00  0.0000000E+00  0.0000000E+00  6.0490000E-01  2.9515000E+02  0.0000000E+00  0.0000000E+00  0.0000000E+00  0.0000000E+00  0.0000000E+00  0.0000000E+00  0.0000000E+00  0.0000000E+00  0.0000000E+00  0.0000000E+00  0.0000000E+00  0.0000000E+00  0.0000000E+00  0.0000000E+00  0.0000000E+00  0.0000000E+00  0.0000000E+00  0.0000000E+00  0.0000000E+00  0.0000000E+00  0.0000000E+00  0.0000000E+00  0.0000000E+00  0.0000000E+00  0.0000000E+00  0.0000000E+00  0.0000000E+00  0.0000000E+00  0.0000000E+00  0.0000000E+00  0.0000000E+00  0.0000000E+00  0.0000000E+00  0.0000000E+00  0.0000000E+00  1.0000000E-11  0.0000000E+00  0.0000000E+00  0.0000000E+00  0.0000000E+00  1.0000000E-11  0.0000000E+00  "??             "
  0.0000000E+00  0.0000000E+00  0.0000000E+00  0.0000000E+00  0.0000000E+00  0.0000000E+00  0.0000000E+00  0.0000000E+00  6.4300000E-01  2.9415000E+02  0.0000000E+00  0.0000000E+00  0.0000000E+00  0.0000000E+00  0.0000000E+00  0.0000000E+00  0.0000000E+00  0.0000000E+00  0.0000000E+00  0.0000000E+00  0.0000000E+00  0.0000000E+00  0.0000000E+00  0.0000000E+00  0.0000000E+00  0.0000000E+00  0.0000000E+00  0.0000000E+00  0.0000000E+00  0.0000000E+00  0.0000000E+00  0.0000000E+00  0.0000000E+00  0.0000000E+00  0.0000000E+00  0.0000000E+00  0.0000000E+00  0.0000000E+00  0.0000000E+00  0.0000000E+00  0.0000000E+00  0.0000000E+00  0.0000000E+00  0.0000000E+00  0.0000000E+00  1.0000000E-11  0.0000000E+00  0.0000000E+00  0.0000000E+00  0.0000000E+00  1.0000000E-11  0.0000000E+00  "??             "
  0.0000000E+00  0.0000000E+00  0.0000000E+00  0.0000000E+00  0.0000000E+00  0.0000000E+00  0.0000000E+00  0.0000000E+00  6.8390000E-01  2.9315000E+02  0.0000000E+00  0.0000000E+00  0.0000000E+00  0.0000000E+00  0.0000000E+00  0.0000000E+00  0.0000000E+00  0.0000000E+00  0.0000000E+00  0.0000000E+00  0.0000000E+00  0.0000000E+00  0.0000000E+00  0.0000000E+00  0.0000000E+00  0.0000000E+00  0.0000000E+00  0.0000000E+00  0.0000000E+00  0.0000000E+00  0.0000000E+00  0.0000000E+00  0.0000000E+00  0.0000000E+00  0.0000000E+00  0.0000000E+00  0.0000000E+00  0.0000000E+00  0.0000000E+00  0.0000000E+00  0.0000000E+00  0.0000000E+00  0.0000000E+00  0.0000000E+00  0.0000000E+00  1.0000000E-11  0.0000000E+00  0.0000000E+00  0.0000000E+00  0.0000000E+00  1.0000000E-11  0.0000000E+00  "??             "
  0.0000000E+00  0.0000000E+00  0.0000000E+00  0.0000000E+00  0.0000000E+00  0.0000000E+00  0.0000000E+00  0.0000000E+00  7.7470000E-01  2.9115000E+02  0.0000000E+00  0.0000000E+00  0.0000000E+00  0.0000000E+00  0.0000000E+00  0.0000000E+00  0.0000000E+00  0.0000000E+00  0.0000000E+00  0.0000000E+00  0.0000000E+00  0.0000000E+00  0.0000000E+00  0.0000000E+00  0.0000000E+00  0.0000000E+00  0.0000000E+00  0.0000000E+00  0.0000000E+00  0.0000000E+00  0.0000000E+00  0.0000000E+00  0.0000000E+00  0.0000000E+00  0.0000000E+00  0.0000000E+00  0.0000000E+00  0.0000000E+00  0.0000000E+00  0.0000000E+00  0.0000000E+00  0.0000000E+00  0.0000000E+00  0.0000000E+00  0.0000000E+00  1.0000000E-11  0.0000000E+00  0.0000000E+00  0.0000000E+00  0.0000000E+00  1.0000000E-11  0.0000000E+00  "??             "
  0.0000000E+00  0.0000000E+00  0.0000000E+00  0.0000000E+00  0.0000000E+00  0.0000000E+00  0.0000000E+00  0.0000000E+00  8.8020000E-01  2.9015000E+02  0.0000000E+00  0.0000000E+00  0.0000000E+00  0.0000000E+00  0.0000000E+00  0.0000000E+00  0.0000000E+00  0.0000000E+00  0.0000000E+00  0.0000000E+00  0.0000000E+00  0.0000000E+00  0.0000000E+00  0.0000000E+00  0.0000000E+00  0.0000000E+00  0.0000000E+00  0.0000000E+00  0.0000000E+00  0.0000000E+00  0.0000000E+00  0.0000000E+00  0.0000000E+00  0.0000000E+00  0.0000000E+00  0.0000000E+00  0.0000000E+00  0.0000000E+00  0.0000000E+00  0.0000000E+00  0.0000000E+00  0.0000000E+00  0.0000000E+00  0.0000000E+00  0.0000000E+00  1.0000000E-11  0.0000000E+00  0.0000000E+00  0.0000000E+00  0.0000000E+00  1.0000000E-11  0.0000000E+00  "??             "
  0.0000000E+00  0.0000000E+00  0.0000000E+00  0.0000000E+00  0.0000000E+00  0.0000000E+00  0.0000000E+00  0.0000000E+00  9.3750000E-01  2.8815000E+02  0.0000000E+00  0.0000000E+00  0.0000000E+00  0.0000000E+00  0.0000000E+00  0.0000000E+00  0.0000000E+00  0.0000000E+00  0.0000000E+00  0.0000000E+00  0.0000000E+00  0.0000000E+00  0.0000000E+00  0.0000000E+00  0.0000000E+00  0.0000000E+00  0.0000000E+00  0.0000000E+00  0.0000000E+00  0.0000000E+00  0.0000000E+00  0.0000000E+00  0.0000000E+00  0.0000000E+00  0.0000000E+00  0.0000000E+00  0.0000000E+00  0.0000000E+00  0.0000000E+00  0.0000000E+00  0.0000000E+00  0.0000000E+00  0.0000000E+00  0.0000000E+00  0.0000000E+00  1.0000000E-11  0.0000000E+00  0.0000000E+00  0.0000000E+00  0.0000000E+00  1.0000000E-11  0.0000000E+00  "??             "
  0.0000000E+00  0.0000000E+00  0.0000000E+00  0.0000000E+00  0.0000000E+00  0.0000000E+00  0.0000000E+00  0.0000000E+00  9.3750000E-01  2.8815000E+02  0.0000000E+00  0.0000000E+00  0.0000000E+00  0.0000000E+00  0.0000000E+00  0.0000000E+00  0.0000000E+00  0.0000000E+00  0.0000000E+00  0.0000000E+00  0.0000000E+00  0.0000000E+00  0.0000000E+00  0.0000000E+00  0.0000000E+00  0.0000000E+00  0.0000000E+00  0.0000000E+00  0.0000000E+00  0.0000000E+00  0.0000000E+00  0.0000000E+00  0.0000000E+00  0.0000000E+00  0.0000000E+00  0.0000000E+00  0.0000000E+00  0.0000000E+00  0.0000000E+00  0.0000000E+00  0.0000000E+00  0.0000000E+00  0.0000000E+00  0.0000000E+00  0.0000000E+00  1.0000000E-11  0.0000000E+00  0.0000000E+00  0.0000000E+00  0.0000000E+00  1.0000000E-11  0.0000000E+00  "??             "
  0.0000000E+00  0.0000000E+00  0.0000000E+00  0.0000000E+00  0.0000000E+00  0.0000000E+00  0.0000000E+00  0.0000000E+00  9.3700000E-01  2.8715000E+02  0.0000000E+00  0.0000000E+00  0.0000000E+00  0.0000000E+00  0.0000000E+00  0.0000000E+00  0.0000000E+00  0.0000000E+00  0.0000000E+00  0.0000000E+00  0.0000000E+00  0.0000000E+00  0.0000000E+00  0.0000000E+00  0.0000000E+00  0.0000000E+00  0.0000000E+00  0.0000000E+00  0.0000000E+00  0.0000000E+00  0.0000000E+00  0.0000000E+00  0.0000000E+00  0.0000000E+00  0.0000000E+00  0.0000000E+00  0.0000000E+00  0.0000000E+00  0.0000000E+00  0.0000000E+00  0.0000000E+00  0.0000000E+00  0.0000000E+00  0.0000000E+00  0.0000000E+00  1.0000000E-11  0.0000000E+00  0.0000000E+00  0.0000000E+00  0.0000000E+00  1.0000000E-11  0.0000000E+00  "??             "
  0.0000000E+00  0.0000000E+00  0.0000000E+00  0.0000000E+00  0.0000000E+00  0.0000000E+00  0.0000000E+00  0.0000000E+00  9.3650000E-01  2.8615000E+02  0.0000000E+00  0.0000000E+00  0.0000000E+00  0.0000000E+00  0.0000000E+00  0.0000000E+00  0.0000000E+00  0.0000000E+00  0.0000000E+00  0.0000000E+00  0.0000000E+00  0.0000000E+00  0.0000000E+00  0.0000000E+00  0.0000000E+00  0.0000000E+00  0.0000000E+00  0.0000000E+00  0.0000000E+00  0.0000000E+00  0.0000000E+00  0.0000000E+00  0.0000000E+00  0.0000000E+00  0.0000000E+00  0.0000000E+00  0.0000000E+00  0.0000000E+00  0.0000000E+00  0.0000000E+00  0.0000000E+00  0.0000000E+00  0.0000000E+00  0.0000000E+00  0.0000000E+00  1.0000000E-11  0.0000000E+00  0.0000000E+00  0.0000000E+00  0.0000000E+00  1.0000000E-11  0.0000000E+00  "??             "
  0.0000000E+00  0.0000000E+00  0.0000000E+00  0.0000000E+00  0.0000000E+00  0.0000000E+00  0.0000000E+00  0.0000000E+00  9.3650000E-01  2.8615000E+02  0.0000000E+00  0.0000000E+00  0.0000000E+00  0.0000000E+00  0.0000000E+00  0.0000000E+00  0.0000000E+00  0.0000000E+00  0.0000000E+00  0.0000000E+00  0.0000000E+00  0.0000000E+00  0.0000000E+00  0.0000000E+00  0.0000000E+00  0.0000000E+00  0.0000000E+00  0.0000000E+00  0.0000000E+00  0.0000000E+00  0.0000000E+00  0.0000000E+00  0.0000000E+00  0.0000000E+00  0.0000000E+00  0.0000000E+00  0.0000000E+00  0.0000000E+00  0.0000000E+00  0.0000000E+00  0.0000000E+00  0.0000000E+00  0.0000000E+00  0.0000000E+00  0.0000000E+00  1.0000000E-11  0.0000000E+00  0.0000000E+00  0.0000000E+00  0.0000000E+00  1.0000000E-11  0.0000000E+00  "??             "
  0.0000000E+00  0.0000000E+00  0.0000000E+00  0.0000000E+00  0.0000000E+00  0.0000000E+00  0.0000000E+00  0.0000000E+00  9.3610000E-01  2.8515000E+02  0.0000000E+00  0.0000000E+00  0.0000000E+00  0.0000000E+00  0.0000000E+00  0.0000000E+00  0.0000000E+00  0.0000000E+00  0.0000000E+00  0.0000000E+00  0.0000000E+00  0.0000000E+00  0.0000000E+00  0.0000000E+00  0.0000000E+00  0.0000000E+00  0.0000000E+00  0.0000000E+00  0.0000000E+00  0.0000000E+00  0.0000000E+00  0.0000000E+00  0.0000000E+00  0.0000000E+00  0.0000000E+00  0.0000000E+00  0.0000000E+00  0.0000000E+00  0.0000000E+00  0.0000000E+00  0.0000000E+00  0.0000000E+00  0.0000000E+00  0.0000000E+00  0.0000000E+00  1.0000000E-11  0.0000000E+00  0.0000000E+00  0.0000000E+00  0.0000000E+00  1.0000000E-11  0.0000000E+00  "??             "
  0.0000000E+00  0.0000000E+00  0.0000000E+00  0.0000000E+00  0.0000000E+00  0.0000000E+00  0.0000000E+00  0.0000000E+00  9.3610000E-01  2.8515000E+02  0.0000000E+00  0.0000000E+00  0.0000000E+00  0.0000000E+00  0.0000000E+00  0.0000000E+00  0.0000000E+00  0.0000000E+00  0.0000000E+00  0.0000000E+00  0.0000000E+00  0.0000000E+00  0.0000000E+00  0.0000000E+00  0.0000000E+00  0.0000000E+00  0.0000000E+00  0.0000000E+00  0.0000000E+00  0.0000000E+00  0.0000000E+00  0.0000000E+00  0.0000000E+00  0.0000000E+00  0.0000000E+00  0.0000000E+00  0.0000000E+00  0.0000000E+00  0.0000000E+00  0.0000000E+00  0.0000000E+00  0.0000000E+00  0.0000000E+00  0.0000000E+00  0.0000000E+00  1.0000000E-11  0.0000000E+00  0.0000000E+00  0.0000000E+00  0.0000000E+00  1.0000000E-11  0.0000000E+00  "??             "
  0.0000000E+00  0.0000000E+00  0.0000000E+00  0.0000000E+00  0.0000000E+00  0.0000000E+00  0.0000000E+00  0.0000000E+00  9.3610000E-01  2.8515000E+02  0.0000000E+00  0.0000000E+00  0.0000000E+00  0.0000000E+00  0.0000000E+00  0.0000000E+00  0.0000000E+00  0.0000000E+00  0.0000000E+00  0.0000000E+00  0.0000000E+00  0.0000000E+00  0.0000000E+00  0.0000000E+00  0.0000000E+00  0.0000000E+00  0.0000000E+00  0.0000000E+00  0.0000000E+00  0.0000000E+00  0.0000000E+00  0.0000000E+00  0.0000000E+00  0.0000000E+00  0.0000000E+00  0.0000000E+00  0.0000000E+00  0.0000000E+00  0.0000000E+00  0.0000000E+00  0.0000000E+00  0.0000000E+00  0.0000000E+00  0.0000000E+00  0.0000000E+00  1.0000000E-11  0.0000000E+00  0.0000000E+00  0.0000000E+00  0.0000000E+00  1.0000000E-11  0.0000000E+00  "??             "
  0.0000000E+00  0.0000000E+00  0.0000000E+00  0.0000000E+00  0.0000000E+00  0.0000000E+00  0.0000000E+00  0.0000000E+00  1.0000000E+00  2.8415000E+02  0.0000000E+00  0.0000000E+00  0.0000000E+00  0.0000000E+00  0.0000000E+00  0.0000000E+00  0.0000000E+00  0.0000000E+00  0.0000000E+00  0.0000000E+00  0.0000000E+00  0.0000000E+00  0.0000000E+00  0.0000000E+00  0.0000000E+00  0.0000000E+00  0.0000000E+00  0.0000000E+00  0.0000000E+00  0.0000000E+00  0.0000000E+00  0.0000000E+00  0.0000000E+00  0.0000000E+00  0.0000000E+00  0.0000000E+00  0.0000000E+00  0.0000000E+00  0.0000000E+00  0.0000000E+00  0.0000000E+00  0.0000000E+00  0.0000000E+00  0.0000000E+00  0.0000000E+00  1.0000000E-11  0.0000000E+00  0.0000000E+00  0.0000000E+00  0.0000000E+00  1.0000000E-11  0.0000000E+00  "??             "
  0.0000000E+00  0.0000000E+00  0.0000000E+00  0.0000000E+00  0.0000000E+00  0.0000000E+00  0.0000000E+00  0.0000000E+00  1.0000000E+00  2.8415000E+02  0.0000000E+00  0.0000000E+00  0.0000000E+00  0.0000000E+00  0.0000000E+00  0.0000000E+00  0.0000000E+00  0.0000000E+00  0.0000000E+00  0.0000000E+00  0.0000000E+00  0.0000000E+00  0.0000000E+00  0.0000000E+00  0.0000000E+00  0.0000000E+00  0.0000000E+00  0.0000000E+00  0.0000000E+00  0.0000000E+00  0.0000000E+00  0.0000000E+00  0.0000000E+00  0.0000000E+00  0.0000000E+00  0.0000000E+00  0.0000000E+00  0.0000000E+00  0.0000000E+00  0.0000000E+00  0.0000000E+00  0.0000000E+00  0.0000000E+00  0.0000000E+00  0.0000000E+00  1.0000000E-11  0.0000000E+00  0.0000000E+00  0.0000000E+00  0.0000000E+00  1.0000000E-11  0.0000000E+00  "??             "
  0.0000000E+00  0.0000000E+00  0.0000000E+00  0.0000000E+00  0.0000000E+00  0.0000000E+00  0.0000000E+00  0.0000000E+00  1.0000000E+00  2.8415000E+02  0.0000000E+00  0.0000000E+00  0.0000000E+00  0.0000000E+00  0.0000000E+00  0.0000000E+00  0.0000000E+00  0.0000000E+00  0.0000000E+00  0.0000000E+00  0.0000000E+00  0.0000000E+00  0.0000000E+00  0.0000000E+00  0.0000000E+00  0.0000000E+00  0.0000000E+00  0.0000000E+00  0.0000000E+00  0.0000000E+00  0.0000000E+00  0.0000000E+00  0.0000000E+00  0.0000000E+00  0.0000000E+00  0.0000000E+00  0.0000000E+00  0.0000000E+00  0.0000000E+00  0.0000000E+00  0.0000000E+00  0.0000000E+00  0.0000000E+00  0.0000000E+00  0.0000000E+00  1.0000000E-11  0.0000000E+00  0.0000000E+00  0.0000000E+00  0.0000000E+00  1.0000000E-11  0.0000000E+00  "??             "
  0.0000000E+00  0.0000000E+00  0.0000000E+00  0.0000000E+00  0.0000000E+00  0.0000000E+00  0.0000000E+00  0.0000000E+00  1.0000000E+00  2.8415000E+02  0.0000000E+00  0.0000000E+00  0.0000000E+00  0.0000000E+00  0.0000000E+00  0.0000000E+00  0.0000000E+00  0.0000000E+00  0.0000000E+00  0.0000000E+00  0.0000000E+00  0.0000000E+00  0.0000000E+00  0.0000000E+00  0.0000000E+00  0.0000000E+00  0.0000000E+00  0.0000000E+00  0.0000000E+00  0.0000000E+00  0.0000000E+00  0.0000000E+00  0.0000000E+00  0.0000000E+00  0.0000000E+00  0.0000000E+00  0.0000000E+00  0.0000000E+00  0.0000000E+00  0.0000000E+00  0.0000000E+00  0.0000000E+00  0.0000000E+00  0.0000000E+00  0.0000000E+00  1.0000000E-11  0.0000000E+00  0.0000000E+00  0.0000000E+00  0.0000000E+00  1.0000000E-11  0.0000000E+00  "??             "
  0.0000000E+00  0.0000000E+00  0.0000000E+00  0.0000000E+00  0.0000000E+00  0.0000000E+00  0.0000000E+00  0.0000000E+00  1.0000000E+00  2.8415000E+02  0.0000000E+00  0.0000000E+00  0.0000000E+00  0.0000000E+00  0.0000000E+00  0.0000000E+00  0.0000000E+00  0.0000000E+00  0.0000000E+00  0.0000000E+00  0.0000000E+00  0.0000000E+00  0.0000000E+00  0.0000000E+00  0.0000000E+00  0.0000000E+00  0.0000000E+00  0.0000000E+00  0.0000000E+00  0.0000000E+00  0.0000000E+00  0.0000000E+00  0.0000000E+00  0.0000000E+00  0.0000000E+00  0.0000000E+00  0.0000000E+00  0.0000000E+00  0.0000000E+00  0.0000000E+00  0.0000000E+00  0.0000000E+00  0.0000000E+00  0.0000000E+00  0.0000000E+00  1.0000000E-11  0.0000000E+00  0.0000000E+00  0.0000000E+00  0.0000000E+00  1.0000000E-11  0.0000000E+00  "??             "
  0.0000000E+00  0.0000000E+00  0.0000000E+00  0.0000000E+00  0.0000000E+00  0.0000000E+00  0.0000000E+00  0.0000000E+00  1.0000000E+00  2.8415000E+02  0.0000000E+00  0.0000000E+00  0.0000000E+00  0.0000000E+00  0.0000000E+00  0.0000000E+00  0.0000000E+00  0.0000000E+00  0.0000000E+00  0.0000000E+00  0.0000000E+00  0.0000000E+00  0.0000000E+00  0.0000000E+00  0.0000000E+00  0.0000000E+00  0.0000000E+00  0.0000000E+00  0.0000000E+00  0.0000000E+00  0.0000000E+00  0.0000000E+00  0.0000000E+00  0.0000000E+00  0.0000000E+00  0.0000000E+00  0.0000000E+00  0.0000000E+00  0.0000000E+00  0.0000000E+00  0.0000000E+00  0.0000000E+00  0.0000000E+00  0.0000000E+00  0.0000000E+00  1.0000000E-11  0.0000000E+00  0.0000000E+00  0.0000000E+00  0.0000000E+00  1.0000000E-11  0.0000000E+00  "??             "
  0.0000000E+00  0.0000000E+00  0.0000000E+00  0.0000000E+00  0.0000000E+00  0.0000000E+00  0.0000000E+00  0.0000000E+00  1.0000000E+00  2.8515000E+02  0.0000000E+00  0.0000000E+00  0.0000000E+00  0.0000000E+00  0.0000000E+00  0.0000000E+00  0.0000000E+00  0.0000000E+00  0.0000000E+00  0.0000000E+00  0.0000000E+00  0.0000000E+00  0.0000000E+00  0.0000000E+00  0.0000000E+00  0.0000000E+00  0.0000000E+00  0.0000000E+00  0.0000000E+00  0.0000000E+00  0.0000000E+00  0.0000000E+00  0.0000000E+00  0.0000000E+00  0.0000000E+00  0.0000000E+00  0.0000000E+00  0.0000000E+00  0.0000000E+00  0.0000000E+00  0.0000000E+00  0.0000000E+00  0.0000000E+00  0.0000000E+00  0.0000000E+00  1.0000000E-11  0.0000000E+00  0.0000000E+00  0.0000000E+00  0.0000000E+00  1.0000000E-11  0.0000000E+00  "??             "
  0.0000000E+00  0.0000000E+00  0.0000000E+00  0.0000000E+00  0.0000000E+00  0.0000000E+00  0.0000000E+00  0.0000000E+00  9.3700000E-01  2.8715000E+02  0.0000000E+00  0.0000000E+00  0.0000000E+00  0.0000000E+00  0.0000000E+00  0.0000000E+00  0.0000000E+00  0.0000000E+00  0.0000000E+00  0.0000000E+00  0.0000000E+00  0.0000000E+00  0.0000000E+00  0.0000000E+00  0.0000000E+00  0.0000000E+00  0.0000000E+00  0.0000000E+00  0.0000000E+00  0.0000000E+00  0.0000000E+00  0.0000000E+00  0.0000000E+00  0.0000000E+00  0.0000000E+00  0.0000000E+00  0.0000000E+00  0.0000000E+00  0.0000000E+00  0.0000000E+00  0.0000000E+00  0.0000000E+00  0.0000000E+00  0.0000000E+00  0.0000000E+00  1.0000000E-11  0.0000000E+00  0.0000000E+00  0.0000000E+00  0.0000000E+00  1.0000000E-11  0.0000000E+00  "??             "
  0.0000000E+00  0.0000000E+00  0.0000000E+00  0.0000000E+00  0.0000000E+00  0.0000000E+00  0.0000000E+00  0.0000000E+00  7.2600000E-01  2.9115000E+02  0.0000000E+00  0.0000000E+00  0.0000000E+00  0.0000000E+00  0.0000000E+00  0.0000000E+00  0.0000000E+00  0.0000000E+00  0.0000000E+00  0.0000000E+00  0.0000000E+00  0.0000000E+00  0.0000000E+00  0.0000000E+00  0.0000000E+00  0.0000000E+00  0.0000000E+00  0.0000000E+00  0.0000000E+00  0.0000000E+00  0.0000000E+00  0.0000000E+00  0.0000000E+00  0.0000000E+00  0.0000000E+00  0.0000000E+00  0.0000000E+00  0.0000000E+00  0.0000000E+00  0.0000000E+00  0.0000000E+00  0.0000000E+00  0.0000000E+00  0.0000000E+00  0.0000000E+00  1.0000000E-11  0.0000000E+00  0.0000000E+00  0.0000000E+00  0.0000000E+00  1.0000000E-11  0.0000000E+00  "??             "
  0.0000000E+00  0.0000000E+00  0.0000000E+00  0.0000000E+00  0.0000000E+00  0.0000000E+00  0.0000000E+00  0.0000000E+00  6.0250000E-01  2.9415000E+02  0.0000000E+00  0.0000000E+00  0.0000000E+00  0.0000000E+00  0.0000000E+00  0.0000000E+00  0.0000000E+00  0.0000000E+00  0.0000000E+00  0.0000000E+00  0.0000000E+00  0.0000000E+00  0.0000000E+00  0.0000000E+00  0.0000000E+00  0.0000000E+00  0.0000000E+00  0.0000000E+00  0.0000000E+00  0.0000000E+00  0.0000000E+00  0.0000000E+00  0.0000000E+00  0.0000000E+00  0.0000000E+00  0.0000000E+00  0.0000000E+00  0.0000000E+00  0.0000000E+00  0.0000000E+00  0.0000000E+00  0.0000000E+00  0.0000000E+00  0.0000000E+00  0.0000000E+00  1.0000000E-11  0.0000000E+00  0.0000000E+00  0.0000000E+00  0.0000000E+00  1.0000000E-11  0.0000000E+00  "??             "
  0.0000000E+00  0.0000000E+00  0.0000000E+00  0.0000000E+00  0.0000000E+00  0.0000000E+00  0.0000000E+00  0.0000000E+00  5.6680000E-01  2.9515000E+02  0.0000000E+00  0.0000000E+00  0.0000000E+00  0.0000000E+00  0.0000000E+00  0.0000000E+00  0.0000000E+00  0.0000000E+00  0.0000000E+00  0.0000000E+00  0.0000000E+00  0.0000000E+00  0.0000000E+00  0.0000000E+00  0.0000000E+00  0.0000000E+00  0.0000000E+00  0.0000000E+00  0.0000000E+00  0.0000000E+00  0.0000000E+00  0.0000000E+00  0.0000000E+00  0.0000000E+00  0.0000000E+00  0.0000000E+00  0.0000000E+00  0.0000000E+00  0.0000000E+00  0.0000000E+00  0.0000000E+00  0.0000000E+00  0.0000000E+00  0.0000000E+00  0.0000000E+00  1.0000000E-11  0.0000000E+00  0.0000000E+00  0.0000000E+00  0.0000000E+00  1.0000000E-11  0.0000000E+00  "??             "
  0.0000000E+00  0.0000000E+00  0.0000000E+00  0.0000000E+00  0.0000000E+00  0.0000000E+00  0.0000000E+00  0.0000000E+00  5.3080000E-01  2.9515000E+02  0.0000000E+00  0.0000000E+00  0.0000000E+00  0.0000000E+00  0.0000000E+00  0.0000000E+00  0.0000000E+00  0.0000000E+00  0.0000000E+00  0.0000000E+00  0.0000000E+00  0.0000000E+00  0.0000000E+00  0.0000000E+00  0.0000000E+00  0.0000000E+00  0.0000000E+00  0.0000000E+00  0.0000000E+00  0.0000000E+00  0.0000000E+00  0.0000000E+00  0.0000000E+00  0.0000000E+00  0.0000000E+00  0.0000000E+00  0.0000000E+00  0.0000000E+00  0.0000000E+00  0.0000000E+00  0.0000000E+00  0.0000000E+00  0.0000000E+00  0.0000000E+00  0.0000000E+00  1.0000000E-11  0.0000000E+00  0.0000000E+00  0.0000000E+00  0.0000000E+00  1.0000000E-11  0.0000000E+00  "??             "
  0.0000000E+00  0.0000000E+00  0.0000000E+00  0.0000000E+00  0.0000000E+00  0.0000000E+00  0.0000000E+00  0.0000000E+00  5.6430000E-01  2.9415000E+02  0.0000000E+00  0.0000000E+00  0.0000000E+00  0.0000000E+00  0.0000000E+00  0.0000000E+00  0.0000000E+00  0.0000000E+00  0.0000000E+00  0.0000000E+00  0.0000000E+00  0.0000000E+00  0.0000000E+00  0.0000000E+00  0.0000000E+00  0.0000000E+00  0.0000000E+00  0.0000000E+00  0.0000000E+00  0.0000000E+00  0.0000000E+00  0.0000000E+00  0.0000000E+00  0.0000000E+00  0.0000000E+00  0.0000000E+00  0.0000000E+00  0.0000000E+00  0.0000000E+00  0.0000000E+00  0.0000000E+00  0.0000000E+00  0.0000000E+00  0.0000000E+00  0.0000000E+00  1.0000000E-11  0.0000000E+00  0.0000000E+00  0.0000000E+00  0.0000000E+00  1.0000000E-11  0.0000000E+00  "??             "
  0.0000000E+00  0.0000000E+00  0.0000000E+00  0.0000000E+00  0.0000000E+00  0.0000000E+00  0.0000000E+00  0.0000000E+00  6.8190000E-01  2.9215000E+02  0.0000000E+00  0.0000000E+00  0.0000000E+00  0.0000000E+00  0.0000000E+00  0.0000000E+00  0.0000000E+00  0.0000000E+00  0.0000000E+00  0.0000000E+00  0.0000000E+00  0.0000000E+00  0.0000000E+00  0.0000000E+00  0.0000000E+00  0.0000000E+00  0.0000000E+00  0.0000000E+00  0.0000000E+00  0.0000000E+00  0.0000000E+00  0.0000000E+00  0.0000000E+00  0.0000000E+00  0.0000000E+00  0.0000000E+00  0.0000000E+00  0.0000000E+00  0.0000000E+00  0.0000000E+00  0.0000000E+00  0.0000000E+00  0.0000000E+00  0.0000000E+00  0.0000000E+00  1.0000000E-11  0.0000000E+00  0.0000000E+00  0.0000000E+00  0.0000000E+00  1.0000000E-11  0.0000000E+00  "??             "
  0.0000000E+00  0.0000000E+00  0.0000000E+00  0.0000000E+00  0.0000000E+00  0.0000000E+00  0.0000000E+00  0.0000000E+00  7.2600000E-01  2.9115000E+02  0.0000000E+00  0.0000000E+00  0.0000000E+00  0.0000000E+00  0.0000000E+00  0.0000000E+00  0.0000000E+00  0.0000000E+00  0.0000000E+00  0.0000000E+00  0.0000000E+00  0.0000000E+00  0.0000000E+00  0.0000000E+00  0.0000000E+00  0.0000000E+00  0.0000000E+00  0.0000000E+00  0.0000000E+00  0.0000000E+00  0.0000000E+00  0.0000000E+00  0.0000000E+00  0.0000000E+00  0.0000000E+00  0.0000000E+00  0.0000000E+00  0.0000000E+00  0.0000000E+00  0.0000000E+00  0.0000000E+00  0.0000000E+00  0.0000000E+00  0.0000000E+00  0.0000000E+00  1.0000000E-11  0.0000000E+00  0.0000000E+00  0.0000000E+00  0.0000000E+00  1.0000000E-11  0.0000000E+00  "??             "
  0.0000000E+00  0.0000000E+00  0.0000000E+00  0.0000000E+00  0.0000000E+00  0.0000000E+00  0.0000000E+00  0.0000000E+00  7.7320000E-01  2.9015000E+02  0.0000000E+00  0.0000000E+00  0.0000000E+00  0.0000000E+00  0.0000000E+00  0.0000000E+00  0.0000000E+00  0.0000000E+00  0.0000000E+00  0.0000000E+00  0.0000000E+00  0.0000000E+00  0.0000000E+00  0.0000000E+00  0.0000000E+00  0.0000000E+00  0.0000000E+00  0.0000000E+00  0.0000000E+00  0.0000000E+00  0.0000000E+00  0.0000000E+00  0.0000000E+00  0.0000000E+00  0.0000000E+00  0.0000000E+00  0.0000000E+00  0.0000000E+00  0.0000000E+00  0.0000000E+00  0.0000000E+00  0.0000000E+00  0.0000000E+00  0.0000000E+00  0.0000000E+00  1.0000000E-11  0.0000000E+00  0.0000000E+00  0.0000000E+00  0.0000000E+00  1.0000000E-11  0.0000000E+00  "??             "
  0.0000000E+00  0.0000000E+00  0.0000000E+00  0.0000000E+00  0.0000000E+00  0.0000000E+00  0.0000000E+00  0.0000000E+00  8.2520000E-01  2.9015000E+02  0.0000000E+00  0.0000000E+00  0.0000000E+00  0.0000000E+00  0.0000000E+00  0.0000000E+00  0.0000000E+00  0.0000000E+00  0.0000000E+00  0.0000000E+00  0.0000000E+00  0.0000000E+00  0.0000000E+00  0.0000000E+00  0.0000000E+00  0.0000000E+00  0.0000000E+00  0.0000000E+00  0.0000000E+00  0.0000000E+00  0.0000000E+00  0.0000000E+00  0.0000000E+00  0.0000000E+00  0.0000000E+00  0.0000000E+00  0.0000000E+00  0.0000000E+00  0.0000000E+00  0.0000000E+00  0.0000000E+00  0.0000000E+00  0.0000000E+00  0.0000000E+00  0.0000000E+00  1.0000000E-11  0.0000000E+00  0.0000000E+00  0.0000000E+00  0.0000000E+00  1.0000000E-11  0.0000000E+00  "??             "
  0.0000000E+00  0.0000000E+00  0.0000000E+00  0.0000000E+00  0.0000000E+00  0.0000000E+00  0.0000000E+00  0.0000000E+00  8.7930000E-01  2.8915000E+02  0.0000000E+00  0.0000000E+00  0.0000000E+00  0.0000000E+00  0.0000000E+00  0.0000000E+00  0.0000000E+00  0.0000000E+00  0.0000000E+00  0.0000000E+00  0.0000000E+00  0.0000000E+00  0.0000000E+00  0.0000000E+00  0.0000000E+00  0.0000000E+00  0.0000000E+00  0.0000000E+00  0.0000000E+00  0.0000000E+00  0.0000000E+00  0.0000000E+00  0.0000000E+00  0.0000000E+00  0.0000000E+00  0.0000000E+00  0.0000000E+00  0.0000000E+00  0.0000000E+00  0.0000000E+00  0.0000000E+00  0.0000000E+00  0.0000000E+00  0.0000000E+00  0.0000000E+00  1.0000000E-11  0.0000000E+00  0.0000000E+00  0.0000000E+00  0.0000000E+00  1.0000000E-11  0.0000000E+00  "??             "
  0.0000000E+00  0.0000000E+00  0.0000000E+00  0.0000000E+00  0.0000000E+00  0.0000000E+00  0.0000000E+00  0.0000000E+00  8.7850000E-01  2.8815000E+02  0.0000000E+00  0.0000000E+00  0.0000000E+00  0.0000000E+00  0.0000000E+00  0.0000000E+00  0.0000000E+00  0.0000000E+00  0.0000000E+00  0.0000000E+00  0.0000000E+00  0.0000000E+00  0.0000000E+00  0.0000000E+00  0.0000000E+00  0.0000000E+00  0.0000000E+00  0.0000000E+00  0.0000000E+00  0.0000000E+00  0.0000000E+00  0.0000000E+00  0.0000000E+00  0.0000000E+00  0.0000000E+00  0.0000000E+00  0.0000000E+00  0.0000000E+00  0.0000000E+00  0.0000000E+00  0.0000000E+00  0.0000000E+00  0.0000000E+00  0.0000000E+00  0.0000000E+00  1.0000000E-11  0.0000000E+00  0.0000000E+00  0.0000000E+00  0.0000000E+00  1.0000000E-11  0.0000000E+00  "??             "
  0.0000000E+00  0.0000000E+00  0.0000000E+00  0.0000000E+00  0.0000000E+00  0.0000000E+00  0.0000000E+00  0.0000000E+00  8.7760000E-01  2.8715000E+02  0.0000000E+00  0.0000000E+00  0.0000000E+00  0.0000000E+00  0.0000000E+00  0.0000000E+00  0.0000000E+00  0.0000000E+00  0.0000000E+00  0.0000000E+00  0.0000000E+00  0.0000000E+00  0.0000000E+00  0.0000000E+00  0.0000000E+00  0.0000000E+00  0.0000000E+00  0.0000000E+00  0.0000000E+00  0.0000000E+00  0.0000000E+00  0.0000000E+00  0.0000000E+00  0.0000000E+00  0.0000000E+00  0.0000000E+00  0.0000000E+00  0.0000000E+00  0.0000000E+00  0.0000000E+00  0.0000000E+00  0.0000000E+00  0.0000000E+00  0.0000000E+00  0.0000000E+00  1.0000000E-11  0.0000000E+00  0.0000000E+00  0.0000000E+00  0.0000000E+00  1.0000000E-11  0.0000000E+00  "??             "
  0.0000000E+00  0.0000000E+00  0.0000000E+00  0.0000000E+00  0.0000000E+00  0.0000000E+00  0.0000000E+00  0.0000000E+00  8.7670000E-01  2.8615000E+02  0.0000000E+00  0.0000000E+00  0.0000000E+00  0.0000000E+00  0.0000000E+00  0.0000000E+00  0.0000000E+00  0.0000000E+00  0.0000000E+00  0.0000000E+00  0.0000000E+00  0.0000000E+00  0.0000000E+00  0.0000000E+00  0.0000000E+00  0.0000000E+00  0.0000000E+00  0.0000000E+00  0.0000000E+00  0.0000000E+00  0.0000000E+00  0.0000000E+00  0.0000000E+00  0.0000000E+00  0.0000000E+00  0.0000000E+00  0.0000000E+00  0.0000000E+00  0.0000000E+00  0.0000000E+00  0.0000000E+00  0.0000000E+00  0.0000000E+00  0.0000000E+00  0.0000000E+00  1.0000000E-11  0.0000000E+00  0.0000000E+00  0.0000000E+00  0.0000000E+00  1.0000000E-11  0.0000000E+00  "??             "
  0.0000000E+00  0.0000000E+00  0.0000000E+00  0.0000000E+00  0.0000000E+00  0.0000000E+00  0.0000000E+00  0.0000000E+00  9.3610000E-01  2.8515000E+02  0.0000000E+00  0.0000000E+00  0.0000000E+00  0.0000000E+00  0.0000000E+00  0.0000000E+00  0.0000000E+00  0.0000000E+00  0.0000000E+00  0.0000000E+00  0.0000000E+00  0.0000000E+00  0.0000000E+00  0.0000000E+00  0.0000000E+00  0.0000000E+00  0.0000000E+00  0.0000000E+00  0.0000000E+00  0.0000000E+00  0.0000000E+00  0.0000000E+00  0.0000000E+00  0.0000000E+00  0.0000000E+00  0.0000000E+00  0.0000000E+00  0.0000000E+00  0.0000000E+00  0.0000000E+00  0.0000000E+00  0.0000000E+00  0.0000000E+00  0.0000000E+00  0.0000000E+00  1.0000000E-11  0.0000000E+00  0.0000000E+00  0.0000000E+00  0.0000000E+00  1.0000000E-11  0.0000000E+00  "??             "
  0.0000000E+00  0.0000000E+00  0.0000000E+00  0.0000000E+00  0.0000000E+00  0.0000000E+00  0.0000000E+00  0.0000000E+00  8.7580000E-01  2.8515000E+02  0.0000000E+00  0.0000000E+00  0.0000000E+00  0.0000000E+00  0.0000000E+00  0.0000000E+00  0.0000000E+00  0.0000000E+00  0.0000000E+00  0.0000000E+00  0.0000000E+00  0.0000000E+00  0.0000000E+00  0.0000000E+00  0.0000000E+00  0.0000000E+00  0.0000000E+00  0.0000000E+00  0.0000000E+00  0.0000000E+00  0.0000000E+00  0.0000000E+00  0.0000000E+00  0.0000000E+00  0.0000000E+00  0.0000000E+00  0.0000000E+00  0.0000000E+00  0.0000000E+00  0.0000000E+00  0.0000000E+00  0.0000000E+00  0.0000000E+00  0.0000000E+00  0.0000000E+00  1.0000000E-11  0.0000000E+00  0.0000000E+00  0.0000000E+00  0.0000000E+00  1.0000000E-11  0.0000000E+00  "??             "
  0.0000000E+00  0.0000000E+00  0.0000000E+00  0.0000000E+00  0.0000000E+00  0.0000000E+00  0.0000000E+00  0.0000000E+00  9.3610000E-01  2.8515000E+02  0.0000000E+00  0.0000000E+00  0.0000000E+00  0.0000000E+00  0.0000000E+00  0.0000000E+00  0.0000000E+00  0.0000000E+00  0.0000000E+00  0.0000000E+00  0.0000000E+00  0.0000000E+00  0.0000000E+00  0.0000000E+00  0.0000000E+00  0.0000000E+00  0.0000000E+00  0.0000000E+00  0.0000000E+00  0.0000000E+00  0.0000000E+00  0.0000000E+00  0.0000000E+00  0.0000000E+00  0.0000000E+00  0.0000000E+00  0.0000000E+00  0.0000000E+00  0.0000000E+00  0.0000000E+00  0.0000000E+00  0.0000000E+00  0.0000000E+00  0.0000000E+00  0.0000000E+00  1.0000000E-11  0.0000000E+00  0.0000000E+00  0.0000000E+00  0.0000000E+00  1.0000000E-11  0.0000000E+00  "??             "
  0.0000000E+00  0.0000000E+00  0.0000000E+00  0.0000000E+00  0.0000000E+00  0.0000000E+00  0.0000000E+00  0.0000000E+00  9.3610000E-01  2.8515000E+02  0.0000000E+00  0.0000000E+00  0.0000000E+00  0.0000000E+00  0.0000000E+00  0.0000000E+00  0.0000000E+00  0.0000000E+00  0.0000000E+00  0.0000000E+00  0.0000000E+00  0.0000000E+00  0.0000000E+00  0.0000000E+00  0.0000000E+00  0.0000000E+00  0.0000000E+00  0.0000000E+00  0.0000000E+00  0.0000000E+00  0.0000000E+00  0.0000000E+00  0.0000000E+00  0.0000000E+00  0.0000000E+00  0.0000000E+00  0.0000000E+00  0.0000000E+00  0.0000000E+00  0.0000000E+00  0.0000000E+00  0.0000000E+00  0.0000000E+00  0.0000000E+00  0.0000000E+00  1.0000000E-11  0.0000000E+00  0.0000000E+00  0.0000000E+00  0.0000000E+00  1.0000000E-11  0.0000000E+00  "??             "
  0.0000000E+00  0.0000000E+00  0.0000000E+00  0.0000000E+00  0.0000000E+00  0.0000000E+00  0.0000000E+00  0.0000000E+00  9.3560000E-01  2.8415000E+02  0.0000000E+00  0.0000000E+00  0.0000000E+00  0.0000000E+00  0.0000000E+00  0.0000000E+00  0.0000000E+00  0.0000000E+00  0.0000000E+00  0.0000000E+00  0.0000000E+00  0.0000000E+00  0.0000000E+00  0.0000000E+00  0.0000000E+00  0.0000000E+00  0.0000000E+00  0.0000000E+00  0.0000000E+00  0.0000000E+00  0.0000000E+00  0.0000000E+00  0.0000000E+00  0.0000000E+00  0.0000000E+00  0.0000000E+00  0.0000000E+00  0.0000000E+00  0.0000000E+00  0.0000000E+00  0.0000000E+00  0.0000000E+00  0.0000000E+00  0.0000000E+00  0.0000000E+00  1.0000000E-11  0.0000000E+00  0.0000000E+00  0.0000000E+00  0.0000000E+00  1.0000000E-11  0.0000000E+00  "??             "
  0.0000000E+00  0.0000000E+00  0.0000000E+00  0.0000000E+00  0.0000000E+00  0.0000000E+00  0.0000000E+00  0.0000000E+00  9.3560000E-01  2.8415000E+02  0.0000000E+00  0.0000000E+00  0.0000000E+00  0.0000000E+00  0.0000000E+00  0.0000000E+00  0.0000000E+00  0.0000000E+00  0.0000000E+00  0.0000000E+00  0.0000000E+00  0.0000000E+00  0.0000000E+00  0.0000000E+00  0.0000000E+00  0.0000000E+00  0.0000000E+00  0.0000000E+00  0.0000000E+00  0.0000000E+00  0.0000000E+00  0.0000000E+00  0.0000000E+00  0.0000000E+00  0.0000000E+00  0.0000000E+00  0.0000000E+00  0.0000000E+00  0.0000000E+00  0.0000000E+00  0.0000000E+00  0.0000000E+00  0.0000000E+00  0.0000000E+00  0.0000000E+00  1.0000000E-11  0.0000000E+00  0.0000000E+00  0.0000000E+00  0.0000000E+00  1.0000000E-11  0.0000000E+00  "??             "
  0.0000000E+00  0.0000000E+00  0.0000000E+00  0.0000000E+00  0.0000000E+00  0.0000000E+00  0.0000000E+00  0.0000000E+00  9.3560000E-01  2.8415000E+02  0.0000000E+00  0.0000000E+00  0.0000000E+00  0.0000000E+00  0.0000000E+00  0.0000000E+00  0.0000000E+00  0.0000000E+00  0.0000000E+00  0.0000000E+00  0.0000000E+00  0.0000000E+00  0.0000000E+00  0.0000000E+00  0.0000000E+00  0.0000000E+00  0.0000000E+00  0.0000000E+00  0.0000000E+00  0.0000000E+00  0.0000000E+00  0.0000000E+00  0.0000000E+00  0.0000000E+00  0.0000000E+00  0.0000000E+00  0.0000000E+00  0.0000000E+00  0.0000000E+00  0.0000000E+00  0.0000000E+00  0.0000000E+00  0.0000000E+00  0.0000000E+00  0.0000000E+00  1.0000000E-11  0.0000000E+00  0.0000000E+00  0.0000000E+00  0.0000000E+00  1.0000000E-11  0.0000000E+00  "??             "
  0.0000000E+00  0.0000000E+00  0.0000000E+00  0.0000000E+00  0.0000000E+00  0.0000000E+00  0.0000000E+00  0.0000000E+00  7.6850000E-01  2.8715000E+02  0.0000000E+00  0.0000000E+00  0.0000000E+00  0.0000000E+00  0.0000000E+00  0.0000000E+00  0.0000000E+00  0.0000000E+00  0.0000000E+00  0.0000000E+00  0.0000000E+00  0.0000000E+00  0.0000000E+00  0.0000000E+00  0.0000000E+00  0.0000000E+00  0.0000000E+00  0.0000000E+00  0.0000000E+00  0.0000000E+00  0.0000000E+00  0.0000000E+00  0.0000000E+00  0.0000000E+00  0.0000000E+00  0.0000000E+00  0.0000000E+00  0.0000000E+00  0.0000000E+00  0.0000000E+00  0.0000000E+00  0.0000000E+00  0.0000000E+00  0.0000000E+00  0.0000000E+00  1.0000000E-11  0.0000000E+00  0.0000000E+00  0.0000000E+00  0.0000000E+00  1.0000000E-11  0.0000000E+00  "??             "
  0.0000000E+00  0.0000000E+00  0.0000000E+00  0.0000000E+00  0.0000000E+00  0.0000000E+00  0.0000000E+00  0.0000000E+00  8.2520000E-01  2.9015000E+02  0.0000000E+00  0.0000000E+00  0.0000000E+00  0.0000000E+00  0.0000000E+00  0.0000000E+00  0.0000000E+00  0.0000000E+00  0.0000000E+00  0.0000000E+00  0.0000000E+00  0.0000000E+00  0.0000000E+00  0.0000000E+00  0.0000000E+00  0.0000000E+00  0.0000000E+00  0.0000000E+00  0.0000000E+00  0.0000000E+00  0.0000000E+00  0.0000000E+00  0.0000000E+00  0.0000000E+00  0.0000000E+00  0.0000000E+00  0.0000000E+00  0.0000000E+00  0.0000000E+00  0.0000000E+00  0.0000000E+00  0.0000000E+00  0.0000000E+00  0.0000000E+00  0.0000000E+00  1.0000000E-11  0.0000000E+00  0.0000000E+00  0.0000000E+00  0.0000000E+00  1.0000000E-11  0.0000000E+00  "??             "
  0.0000000E+00  0.0000000E+00  0.0000000E+00  0.0000000E+00  0.0000000E+00  0.0000000E+00  0.0000000E+00  0.0000000E+00  6.4300000E-01  2.9415000E+02  0.0000000E+00  0.0000000E+00  0.0000000E+00  0.0000000E+00  0.0000000E+00  0.0000000E+00  0.0000000E+00  0.0000000E+00  0.0000000E+00  0.0000000E+00  0.0000000E+00  0.0000000E+00  0.0000000E+00  0.0000000E+00  0.0000000E+00  0.0000000E+00  0.0000000E+00  0.0000000E+00  0.0000000E+00  0.0000000E+00  0.0000000E+00  0.0000000E+00  0.0000000E+00  0.0000000E+00  0.0000000E+00  0.0000000E+00  0.0000000E+00  0.0000000E+00  0.0000000E+00  0.0000000E+00  0.0000000E+00  0.0000000E+00  0.0000000E+00  0.0000000E+00  0.0000000E+00  1.0000000E-11  0.0000000E+00  0.0000000E+00  0.0000000E+00  0.0000000E+00  1.0000000E-11  0.0000000E+00  "??             "
  0.0000000E+00  0.0000000E+00  0.0000000E+00  0.0000000E+00  0.0000000E+00  0.0000000E+00  0.0000000E+00  0.0000000E+00  5.6680000E-01  2.9515000E+02  0.0000000E+00  0.0000000E+00  0.0000000E+00  0.0000000E+00  0.0000000E+00  0.0000000E+00  0.0000000E+00  0.0000000E+00  0.0000000E+00  0.0000000E+00  0.0000000E+00  0.0000000E+00  0.0000000E+00  0.0000000E+00  0.0000000E+00  0.0000000E+00  0.0000000E+00  0.0000000E+00  0.0000000E+00  0.0000000E+00  0.0000000E+00  0.0000000E+00  0.0000000E+00  0.0000000E+00  0.0000000E+00  0.0000000E+00  0.0000000E+00  0.0000000E+00  0.0000000E+00  0.0000000E+00  0.0000000E+00  0.0000000E+00  0.0000000E+00  0.0000000E+00  0.0000000E+00  1.0000000E-11  0.0000000E+00  0.0000000E+00  0.0000000E+00  0.0000000E+00  1.0000000E-11  0.0000000E+00  "??             "
  0.0000000E+00  0.0000000E+00  0.0000000E+00  0.0000000E+00  0.0000000E+00  0.0000000E+00  0.0000000E+00  0.0000000E+00  4.9950000E-01  2.9615000E+02  0.0000000E+00  0.0000000E+00  0.0000000E+00  0.0000000E+00  0.0000000E+00  0.0000000E+00  0.0000000E+00  0.0000000E+00  0.0000000E+00  0.0000000E+00  0.0000000E+00  0.0000000E+00  0.0000000E+00  0.0000000E+00  0.0000000E+00  0.0000000E+00  0.0000000E+00  0.0000000E+00  0.0000000E+00  0.0000000E+00  0.0000000E+00  0.0000000E+00  0.0000000E+00  0.0000000E+00  0.0000000E+00  0.0000000E+00  0.0000000E+00  0.0000000E+00  0.0000000E+00  0.0000000E+00  0.0000000E+00  0.0000000E+00  0.0000000E+00  0.0000000E+00  0.0000000E+00  1.0000000E-11  0.0000000E+00  0.0000000E+00  0.0000000E+00  0.0000000E+00  1.0000000E-11  0.0000000E+00  "??             "
  0.0000000E+00  0.0000000E+00  0.0000000E+00  0.0000000E+00  0.0000000E+00  0.0000000E+00  0.0000000E+00  0.0000000E+00  4.4030000E-01  2.9715000E+02  0.0000000E+00  0.0000000E+00  0.0000000E+00  0.0000000E+00  0.0000000E+00  0.0000000E+00  0.0000000E+00  0.0000000E+00  0.0000000E+00  0.0000000E+00  0.0000000E+00  0.0000000E+00  0.0000000E+00  0.0000000E+00  0.0000000E+00  0.0000000E+00  0.0000000E+00  0.0000000E+00  0.0000000E+00  0.0000000E+00  0.0000000E+00  0.0000000E+00  0.0000000E+00  0.0000000E+00  0.0000000E+00  0.0000000E+00  0.0000000E+00  0.0000000E+00  0.0000000E+00  0.0000000E+00  0.0000000E+00  0.0000000E+00  0.0000000E+00  0.0000000E+00  0.0000000E+00  1.0000000E-11  0.0000000E+00  0.0000000E+00  0.0000000E+00  0.0000000E+00  1.0000000E-11  0.0000000E+00  "??             "
  0.0000000E+00  0.0000000E+00  0.0000000E+00  0.0000000E+00  0.0000000E+00  0.0000000E+00  0.0000000E+00  0.0000000E+00  4.4030000E-01  2.9715000E+02  0.0000000E+00  0.0000000E+00  0.0000000E+00  0.0000000E+00  0.0000000E+00  0.0000000E+00  0.0000000E+00  0.0000000E+00  0.0000000E+00  0.0000000E+00  0.0000000E+00  0.0000000E+00  0.0000000E+00  0.0000000E+00  0.0000000E+00  0.0000000E+00  0.0000000E+00  0.0000000E+00  0.0000000E+00  0.0000000E+00  0.0000000E+00  0.0000000E+00  0.0000000E+00  0.0000000E+00  0.0000000E+00  0.0000000E+00  0.0000000E+00  0.0000000E+00  0.0000000E+00  0.0000000E+00  0.0000000E+00  0.0000000E+00  0.0000000E+00  0.0000000E+00  0.0000000E+00  1.0000000E-11  0.0000000E+00  0.0000000E+00  0.0000000E+00  0.0000000E+00  1.0000000E-11  0.0000000E+00  "??             "
  0.0000000E+00  0.0000000E+00  0.0000000E+00  0.0000000E+00  0.0000000E+00  0.0000000E+00  0.0000000E+00  0.0000000E+00  4.4030000E-01  2.9715000E+02  0.0000000E+00  0.0000000E+00  0.0000000E+00  0.0000000E+00  0.0000000E+00  0.0000000E+00  0.0000000E+00  0.0000000E+00  0.0000000E+00  0.0000000E+00  0.0000000E+00  0.0000000E+00  0.0000000E+00  0.0000000E+00  0.0000000E+00  0.0000000E+00  0.0000000E+00  0.0000000E+00  0.0000000E+00  0.0000000E+00  0.0000000E+00  0.0000000E+00  0.0000000E+00  0.0000000E+00  0.0000000E+00  0.0000000E+00  0.0000000E+00  0.0000000E+00  0.0000000E+00  0.0000000E+00  0.0000000E+00  0.0000000E+00  0.0000000E+00  0.0000000E+00  0.0000000E+00  1.0000000E-11  0.0000000E+00  0.0000000E+00  0.0000000E+00  0.0000000E+00  1.0000000E-11  0.0000000E+00  "??             "
  0.0000000E+00  0.0000000E+00  0.0000000E+00  0.0000000E+00  0.0000000E+00  0.0000000E+00  0.0000000E+00  0.0000000E+00  4.9950000E-01  2.9615000E+02  0.0000000E+00  0.0000000E+00  0.0000000E+00  0.0000000E+00  0.0000000E+00  0.0000000E+00  0.0000000E+00  0.0000000E+00  0.0000000E+00  0.0000000E+00  0.0000000E+00  0.0000000E+00  0.0000000E+00  0.0000000E+00  0.0000000E+00  0.0000000E+00  0.0000000E+00  0.0000000E+00  0.0000000E+00  0.0000000E+00  0.0000000E+00  0.0000000E+00  0.0000000E+00  0.0000000E+00  0.0000000E+00  0.0000000E+00  0.0000000E+00  0.0000000E+00  0.0000000E+00  0.0000000E+00  0.0000000E+00  0.0000000E+00  0.0000000E+00  0.0000000E+00  0.0000000E+00  1.0000000E-11  0.0000000E+00  0.0000000E+00  0.0000000E+00  0.0000000E+00  1.0000000E-11  0.0000000E+00  "??             "
  0.0000000E+00  0.0000000E+00  0.0000000E+00  0.0000000E+00  0.0000000E+00  0.0000000E+00  0.0000000E+00  0.0000000E+00  5.6430000E-01  2.9415000E+02  0.0000000E+00  0.0000000E+00  0.0000000E+00  0.0000000E+00  0.0000000E+00  0.0000000E+00  0.0000000E+00  0.0000000E+00  0.0000000E+00  0.0000000E+00  0.0000000E+00  0.0000000E+00  0.0000000E+00  0.0000000E+00  0.0000000E+00  0.0000000E+00  0.0000000E+00  0.0000000E+00  0.0000000E+00  0.0000000E+00  0.0000000E+00  0.0000000E+00  0.0000000E+00  0.0000000E+00  0.0000000E+00  0.0000000E+00  0.0000000E+00  0.0000000E+00  0.0000000E+00  0.0000000E+00  0.0000000E+00  0.0000000E+00  0.0000000E+00  0.0000000E+00  0.0000000E+00  1.0000000E-11  0.0000000E+00  0.0000000E+00  0.0000000E+00  0.0000000E+00  1.0000000E-11  0.0000000E+00  "??             "
  0.0000000E+00  0.0000000E+00  0.0000000E+00  0.0000000E+00  0.0000000E+00  0.0000000E+00  0.0000000E+00  0.0000000E+00  6.3860000E-01  2.9215000E+02  0.0000000E+00  0.0000000E+00  0.0000000E+00  0.0000000E+00  0.0000000E+00  0.0000000E+00  0.0000000E+00  0.0000000E+00  0.0000000E+00  0.0000000E+00  0.0000000E+00  0.0000000E+00  0.0000000E+00  0.0000000E+00  0.0000000E+00  0.0000000E+00  0.0000000E+00  0.0000000E+00  0.0000000E+00  0.0000000E+00  0.0000000E+00  0.0000000E+00  0.0000000E+00  0.0000000E+00  0.0000000E+00  0.0000000E+00  0.0000000E+00  0.0000000E+00  0.0000000E+00  0.0000000E+00  0.0000000E+00  0.0000000E+00  0.0000000E+00  0.0000000E+00  0.0000000E+00  1.0000000E-11  0.0000000E+00  0.0000000E+00  0.0000000E+00  0.0000000E+00  1.0000000E-11  0.0000000E+00  "??             "
  0.0000000E+00  0.0000000E+00  0.0000000E+00  0.0000000E+00  0.0000000E+00  0.0000000E+00  0.0000000E+00  0.0000000E+00  6.7990000E-01  2.9115000E+02  0.0000000E+00  0.0000000E+00  0.0000000E+00  0.0000000E+00  0.0000000E+00  0.0000000E+00  0.0000000E+00  0.0000000E+00  0.0000000E+00  0.0000000E+00  0.0000000E+00  0.0000000E+00  0.0000000E+00  0.0000000E+00  0.0000000E+00  0.0000000E+00  0.0000000E+00  0.0000000E+00  0.0000000E+00  0.0000000E+00  0.0000000E+00  0.0000000E+00  0.0000000E+00  0.0000000E+00  0.0000000E+00  0.0000000E+00  0.0000000E+00  0.0000000E+00  0.0000000E+00  0.0000000E+00  0.0000000E+00  0.0000000E+00  0.0000000E+00  0.0000000E+00  0.0000000E+00  1.0000000E-11  0.0000000E+00  0.0000000E+00  0.0000000E+00  0.0000000E+00  1.0000000E-11  0.0000000E+00  "??             "
  0.0000000E+00  0.0000000E+00  0.0000000E+00  0.0000000E+00  0.0000000E+00  0.0000000E+00  0.0000000E+00  0.0000000E+00  8.2520000E-01  2.9015000E+02  0.0000000E+00  0.0000000E+00  0.0000000E+00  0.0000000E+00  0.0000000E+00  0.0000000E+00  0.0000000E+00  0.0000000E+00  0.0000000E+00  0.0000000E+00  0.0000000E+00  0.0000000E+00  0.0000000E+00  0.0000000E+00  0.0000000E+00  0.0000000E+00  0.0000000E+00  0.0000000E+00  0.0000000E+00  0.0000000E+00  0.0000000E+00  0.0000000E+00  0.0000000E+00  0.0000000E+00  0.0000000E+00  0.0000000E+00  0.0000000E+00  0.0000000E+00  0.0000000E+00  0.0000000E+00  0.0000000E+00  0.0000000E+00  0.0000000E+00  0.0000000E+00  0.0000000E+00  1.0000000E-11  0.0000000E+00  0.0000000E+00  0.0000000E+00  0.0000000E+00  1.0000000E-11  0.0000000E+00  "??             "
  0.0000000E+00  0.0000000E+00  0.0000000E+00  0.0000000E+00  0.0000000E+00  0.0000000E+00  0.0000000E+00  0.0000000E+00  8.7930000E-01  2.8915000E+02  0.0000000E+00  0.0000000E+00  0.0000000E+00  0.0000000E+00  0.0000000E+00  0.0000000E+00  0.0000000E+00  0.0000000E+00  0.0000000E+00  0.0000000E+00  0.0000000E+00  0.0000000E+00  0.0000000E+00  0.0000000E+00  0.0000000E+00  0.0000000E+00  0.0000000E+00  0.0000000E+00  0.0000000E+00  0.0000000E+00  0.0000000E+00  0.0000000E+00  0.0000000E+00  0.0000000E+00  0.0000000E+00  0.0000000E+00  0.0000000E+00  0.0000000E+00  0.0000000E+00  0.0000000E+00  0.0000000E+00  0.0000000E+00  0.0000000E+00  0.0000000E+00  0.0000000E+00  1.0000000E-11  0.0000000E+00  0.0000000E+00  0.0000000E+00  0.0000000E+00  1.0000000E-11  0.0000000E+00  "??             "
  0.0000000E+00  0.0000000E+00  0.0000000E+00  0.0000000E+00  0.0000000E+00  0.0000000E+00  0.0000000E+00  0.0000000E+00  8.7850000E-01  2.8815000E+02  0.0000000E+00  0.0000000E+00  0.0000000E+00  0.0000000E+00  0.0000000E+00  0.0000000E+00  0.0000000E+00  0.0000000E+00  0.0000000E+00  0.0000000E+00  0.0000000E+00  0.0000000E+00  0.0000000E+00  0.0000000E+00  0.0000000E+00  0.0000000E+00  0.0000000E+00  0.0000000E+00  0.0000000E+00  0.0000000E+00  0.0000000E+00  0.0000000E+00  0.0000000E+00  0.0000000E+00  0.0000000E+00  0.0000000E+00  0.0000000E+00  0.0000000E+00  0.0000000E+00  0.0000000E+00  0.0000000E+00  0.0000000E+00  0.0000000E+00  0.0000000E+00  0.0000000E+00  1.0000000E-11  0.0000000E+00  0.0000000E+00  0.0000000E+00  0.0000000E+00  1.0000000E-11  0.0000000E+00  "??             "
  0.0000000E+00  0.0000000E+00  0.0000000E+00  0.0000000E+00  0.0000000E+00  0.0000000E+00  0.0000000E+00  0.0000000E+00  8.7850000E-01  2.8815000E+02  0.0000000E+00  0.0000000E+00  0.0000000E+00  0.0000000E+00  0.0000000E+00  0.0000000E+00  0.0000000E+00  0.0000000E+00  0.0000000E+00  0.0000000E+00  0.0000000E+00  0.0000000E+00  0.0000000E+00  0.0000000E+00  0.0000000E+00  0.0000000E+00  0.0000000E+00  0.0000000E+00  0.0000000E+00  0.0000000E+00  0.0000000E+00  0.0000000E+00  0.0000000E+00  0.0000000E+00  0.0000000E+00  0.0000000E+00  0.0000000E+00  0.0000000E+00  0.0000000E+00  0.0000000E+00  0.0000000E+00  0.0000000E+00  0.0000000E+00  0.0000000E+00  0.0000000E+00  1.0000000E-11  0.0000000E+00  0.0000000E+00  0.0000000E+00  0.0000000E+00  1.0000000E-11  0.0000000E+00  "??             "
  0.0000000E+00  0.0000000E+00  0.0000000E+00  0.0000000E+00  0.0000000E+00  0.0000000E+00  0.0000000E+00  0.0000000E+00  9.3700000E-01  2.8715000E+02  0.0000000E+00  0.0000000E+00  0.0000000E+00  0.0000000E+00  0.0000000E+00  0.0000000E+00  0.0000000E+00  0.0000000E+00  0.0000000E+00  0.0000000E+00  0.0000000E+00  0.0000000E+00  0.0000000E+00  0.0000000E+00  0.0000000E+00  0.0000000E+00  0.0000000E+00  0.0000000E+00  0.0000000E+00  0.0000000E+00  0.0000000E+00  0.0000000E+00  0.0000000E+00  0.0000000E+00  0.0000000E+00  0.0000000E+00  0.0000000E+00  0.0000000E+00  0.0000000E+00  0.0000000E+00  0.0000000E+00  0.0000000E+00  0.0000000E+00  0.0000000E+00  0.0000000E+00  1.0000000E-11  0.0000000E+00  0.0000000E+00  0.0000000E+00  0.0000000E+00  1.0000000E-11  0.0000000E+00  "??             "
  0.0000000E+00  0.0000000E+00  0.0000000E+00  0.0000000E+00  0.0000000E+00  0.0000000E+00  0.0000000E+00  0.0000000E+00  1.0000000E+00  2.8615000E+02  0.0000000E+00  0.0000000E+00  0.0000000E+00  0.0000000E+00  0.0000000E+00  0.0000000E+00  0.0000000E+00  0.0000000E+00  0.0000000E+00  0.0000000E+00  0.0000000E+00  0.0000000E+00  0.0000000E+00  0.0000000E+00  0.0000000E+00  0.0000000E+00  0.0000000E+00  0.0000000E+00  0.0000000E+00  0.0000000E+00  0.0000000E+00  0.0000000E+00  0.0000000E+00  0.0000000E+00  0.0000000E+00  0.0000000E+00  0.0000000E+00  0.0000000E+00  0.0000000E+00  0.0000000E+00  0.0000000E+00  0.0000000E+00  0.0000000E+00  0.0000000E+00  0.0000000E+00  1.0000000E-11  0.0000000E+00  0.0000000E+00  0.0000000E+00  0.0000000E+00  1.0000000E-11  0.0000000E+00  "??             "
  0.0000000E+00  0.0000000E+00  0.0000000E+00  0.0000000E+00  0.0000000E+00  0.0000000E+00  0.0000000E+00  0.0000000E+00  9.3650000E-01  2.8615000E+02  0.0000000E+00  0.0000000E+00  0.0000000E+00  0.0000000E+00  0.0000000E+00  0.0000000E+00  0.0000000E+00  0.0000000E+00  0.0000000E+00  0.0000000E+00  0.0000000E+00  0.0000000E+00  0.0000000E+00  0.0000000E+00  0.0000000E+00  0.0000000E+00  0.0000000E+00  0.0000000E+00  0.0000000E+00  0.0000000E+00  0.0000000E+00  0.0000000E+00  0.0000000E+00  0.0000000E+00  0.0000000E+00  0.0000000E+00  0.0000000E+00  0.0000000E+00  0.0000000E+00  0.0000000E+00  0.0000000E+00  0.0000000E+00  0.0000000E+00  0.0000000E+00  0.0000000E+00  1.0000000E-11  0.0000000E+00  0.0000000E+00  0.0000000E+00  0.0000000E+00  1.0000000E-11  0.0000000E+00  "??             "
  0.0000000E+00  0.0000000E+00  0.0000000E+00  0.0000000E+00  0.0000000E+00  0.0000000E+00  0.0000000E+00  0.0000000E+00  9.3650000E-01  2.8615000E+02  0.0000000E+00  0.0000000E+00  0.0000000E+00  0.0000000E+00  0.0000000E+00  0.0000000E+00  0.0000000E+00  0.0000000E+00  0.0000000E+00  0.0000000E+00  0.0000000E+00  0.0000000E+00  0.0000000E+00  0.0000000E+00  0.0000000E+00  0.0000000E+00  0.0000000E+00  0.0000000E+00  0.0000000E+00  0.0000000E+00  0.0000000E+00  0.0000000E+00  0.0000000E+00  0.0000000E+00  0.0000000E+00  0.0000000E+00  0.0000000E+00  0.0000000E+00  0.0000000E+00  0.0000000E+00  0.0000000E+00  0.0000000E+00  0.0000000E+00  0.0000000E+00  0.0000000E+00  1.0000000E-11  0.0000000E+00  0.0000000E+00  0.0000000E+00  0.0000000E+00  1.0000000E-11  0.0000000E+00  "??             "
  0.0000000E+00  0.0000000E+00  0.0000000E+00  0.0000000E+00  0.0000000E+00  0.0000000E+00  0.0000000E+00  0.0000000E+00  9.3650000E-01  2.8615000E+02  0.0000000E+00  0.0000000E+00  0.0000000E+00  0.0000000E+00  0.0000000E+00  0.0000000E+00  0.0000000E+00  0.0000000E+00  0.0000000E+00  0.0000000E+00  0.0000000E+00  0.0000000E+00  0.0000000E+00  0.0000000E+00  0.0000000E+00  0.0000000E+00  0.0000000E+00  0.0000000E+00  0.0000000E+00  0.0000000E+00  0.0000000E+00  0.0000000E+00  0.0000000E+00  0.0000000E+00  0.0000000E+00  0.0000000E+00  0.0000000E+00  0.0000000E+00  0.0000000E+00  0.0000000E+00  0.0000000E+00  0.0000000E+00  0.0000000E+00  0.0000000E+00  0.0000000E+00  1.0000000E-11  0.0000000E+00  0.0000000E+00  0.0000000E+00  0.0000000E+00  1.0000000E-11  0.0000000E+00  "??             "
  0.0000000E+00  0.0000000E+00  0.0000000E+00  0.0000000E+00  0.0000000E+00  0.0000000E+00  0.0000000E+00  0.0000000E+00  9.3650000E-01  2.8615000E+02  0.0000000E+00  0.0000000E+00  0.0000000E+00  0.0000000E+00  0.0000000E+00  0.0000000E+00  0.0000000E+00  0.0000000E+00  0.0000000E+00  0.0000000E+00  0.0000000E+00  0.0000000E+00  0.0000000E+00  0.0000000E+00  0.0000000E+00  0.0000000E+00  0.0000000E+00  0.0000000E+00  0.0000000E+00  0.0000000E+00  0.0000000E+00  0.0000000E+00  0.0000000E+00  0.0000000E+00  0.0000000E+00  0.0000000E+00  0.0000000E+00  0.0000000E+00  0.0000000E+00  0.0000000E+00  0.0000000E+00  0.0000000E+00  0.0000000E+00  0.0000000E+00  0.0000000E+00  1.0000000E-11  0.0000000E+00  0.0000000E+00  0.0000000E+00  0.0000000E+00  1.0000000E-11  0.0000000E+00  "??             "
  0.0000000E+00  0.0000000E+00  0.0000000E+00  0.0000000E+00  0.0000000E+00  0.0000000E+00  0.0000000E+00  0.0000000E+00  9.3650000E-01  2.8615000E+02  0.0000000E+00  0.0000000E+00  0.0000000E+00  0.0000000E+00  0.0000000E+00  0.0000000E+00  0.0000000E+00  0.0000000E+00  0.0000000E+00  0.0000000E+00  0.0000000E+00  0.0000000E+00  0.0000000E+00  0.0000000E+00  0.0000000E+00  0.0000000E+00  0.0000000E+00  0.0000000E+00  0.0000000E+00  0.0000000E+00  0.0000000E+00  0.0000000E+00  0.0000000E+00  0.0000000E+00  0.0000000E+00  0.0000000E+00  0.0000000E+00  0.0000000E+00  0.0000000E+00  0.0000000E+00  0.0000000E+00  0.0000000E+00  0.0000000E+00  0.0000000E+00  0.0000000E+00  1.0000000E-11  0.0000000E+00  0.0000000E+00  0.0000000E+00  0.0000000E+00  1.0000000E-11  0.0000000E+00  "??             "
  0.0000000E+00  0.0000000E+00  0.0000000E+00  0.0000000E+00  0.0000000E+00  0.0000000E+00  0.0000000E+00  0.0000000E+00  9.3650000E-01  2.8615000E+02  0.0000000E+00  0.0000000E+00  0.0000000E+00  0.0000000E+00  0.0000000E+00  0.0000000E+00  0.0000000E+00  0.0000000E+00  0.0000000E+00  0.0000000E+00  0.0000000E+00  0.0000000E+00  0.0000000E+00  0.0000000E+00  0.0000000E+00  0.0000000E+00  0.0000000E+00  0.0000000E+00  0.0000000E+00  0.0000000E+00  0.0000000E+00  0.0000000E+00  0.0000000E+00  0.0000000E+00  0.0000000E+00  0.0000000E+00  0.0000000E+00  0.0000000E+00  0.0000000E+00  0.0000000E+00  0.0000000E+00  0.0000000E+00  0.0000000E+00  0.0000000E+00  0.0000000E+00  1.0000000E-11  0.0000000E+00  0.0000000E+00  0.0000000E+00  0.0000000E+00  1.0000000E-11  0.0000000E+00  "??             "
  0.0000000E+00  0.0000000E+00  0.0000000E+00  0.0000000E+00  0.0000000E+00  0.0000000E+00  0.0000000E+00  0.0000000E+00  8.7670000E-01  2.8615000E+02  0.0000000E+00  0.0000000E+00  0.0000000E+00  0.0000000E+00  0.0000000E+00  0.0000000E+00  0.0000000E+00  0.0000000E+00  0.0000000E+00  0.0000000E+00  0.0000000E+00  0.0000000E+00  0.0000000E+00  0.0000000E+00  0.0000000E+00  0.0000000E+00  0.0000000E+00  0.0000000E+00  0.0000000E+00  0.0000000E+00  0.0000000E+00  0.0000000E+00  0.0000000E+00  0.0000000E+00  0.0000000E+00  0.0000000E+00  0.0000000E+00  0.0000000E+00  0.0000000E+00  0.0000000E+00  0.0000000E+00  0.0000000E+00  0.0000000E+00  0.0000000E+00  0.0000000E+00  1.0000000E-11  0.0000000E+00  0.0000000E+00  0.0000000E+00  0.0000000E+00  1.0000000E-11  0.0000000E+00  "??             "
  0.0000000E+00  0.0000000E+00  0.0000000E+00  0.0000000E+00  0.0000000E+00  0.0000000E+00  0.0000000E+00  0.0000000E+00  8.2400000E-01  2.8915000E+02  0.0000000E+00  0.0000000E+00  0.0000000E+00  0.0000000E+00  0.0000000E+00  0.0000000E+00  0.0000000E+00  0.0000000E+00  0.0000000E+00  0.0000000E+00  0.0000000E+00  0.0000000E+00  0.0000000E+00  0.0000000E+00  0.0000000E+00  0.0000000E+00  0.0000000E+00  0.0000000E+00  0.0000000E+00  0.0000000E+00  0.0000000E+00  0.0000000E+00  0.0000000E+00  0.0000000E+00  0.0000000E+00  0.0000000E+00  0.0000000E+00  0.0000000E+00  0.0000000E+00  0.0000000E+00  0.0000000E+00  0.0000000E+00  0.0000000E+00  0.0000000E+00  0.0000000E+00  1.0000000E-11  0.0000000E+00  0.0000000E+00  0.0000000E+00  0.0000000E+00  1.0000000E-11  0.0000000E+00  "??             "
  0.0000000E+00  0.0000000E+00  0.0000000E+00  0.0000000E+00  0.0000000E+00  0.0000000E+00  0.0000000E+00  0.0000000E+00  6.8190000E-01  2.9215000E+02  0.0000000E+00  0.0000000E+00  0.0000000E+00  0.0000000E+00  0.0000000E+00  0.0000000E+00  0.0000000E+00  0.0000000E+00  0.0000000E+00  0.0000000E+00  0.0000000E+00  0.0000000E+00  0.0000000E+00  0.0000000E+00  0.0000000E+00  0.0000000E+00  0.0000000E+00  0.0000000E+00  0.0000000E+00  0.0000000E+00  0.0000000E+00  0.0000000E+00  0.0000000E+00  0.0000000E+00  0.0000000E+00  0.0000000E+00  0.0000000E+00  0.0000000E+00  0.0000000E+00  0.0000000E+00  0.0000000E+00  0.0000000E+00  0.0000000E+00  0.0000000E+00  0.0000000E+00  1.0000000E-11  0.0000000E+00  0.0000000E+00  0.0000000E+00  0.0000000E+00  1.0000000E-11  0.0000000E+00  "??             "
  0.0000000E+00  0.0000000E+00  0.0000000E+00  0.0000000E+00  0.0000000E+00  0.0000000E+00  0.0000000E+00  0.0000000E+00  5.6430000E-01  2.9415000E+02  0.0000000E+00  0.0000000E+00  0.0000000E+00  0.0000000E+00  0.0000000E+00  0.0000000E+00  0.0000000E+00  0.0000000E+00  0.0000000E+00  0.0000000E+00  0.0000000E+00  0.0000000E+00  0.0000000E+00  0.0000000E+00  0.0000000E+00  0.0000000E+00  0.0000000E+00  0.0000000E+00  0.0000000E+00  0.0000000E+00  0.0000000E+00  0.0000000E+00  0.0000000E+00  0.0000000E+00  0.0000000E+00  0.0000000E+00  0.0000000E+00  0.0000000E+00  0.0000000E+00  0.0000000E+00  0.0000000E+00  0.0000000E+00  0.0000000E+00  0.0000000E+00  0.0000000E+00  1.0000000E-11  0.0000000E+00  0.0000000E+00  0.0000000E+00  0.0000000E+00  1.0000000E-11  0.0000000E+00  "??             "
  0.0000000E+00  0.0000000E+00  0.0000000E+00  0.0000000E+00  0.0000000E+00  0.0000000E+00  0.0000000E+00  0.0000000E+00  4.7030000E-01  2.9715000E+02  0.0000000E+00  0.0000000E+00  0.0000000E+00  0.0000000E+00  0.0000000E+00  0.0000000E+00  0.0000000E+00  0.0000000E+00  0.0000000E+00  0.0000000E+00  0.0000000E+00  0.0000000E+00  0.0000000E+00  0.0000000E+00  0.0000000E+00  0.0000000E+00  0.0000000E+00  0.0000000E+00  0.0000000E+00  0.0000000E+00  0.0000000E+00  0.0000000E+00  0.0000000E+00  0.0000000E+00  0.0000000E+00  0.0000000E+00  0.0000000E+00  0.0000000E+00  0.0000000E+00  0.0000000E+00  0.0000000E+00  0.0000000E+00  0.0000000E+00  0.0000000E+00  0.0000000E+00  1.0000000E-11  0.0000000E+00  0.0000000E+00  0.0000000E+00  0.0000000E+00  1.0000000E-11  0.0000000E+00  "??             "
  0.0000000E+00  0.0000000E+00  0.0000000E+00  0.0000000E+00  0.0000000E+00  0.0000000E+00  0.0000000E+00  0.0000000E+00  4.7030000E-01  2.9715000E+02  0.0000000E+00  0.0000000E+00  0.0000000E+00  0.0000000E+00  0.0000000E+00  0.0000000E+00  0.0000000E+00  0.0000000E+00  0.0000000E+00  0.0000000E+00  0.0000000E+00  0.0000000E+00  0.0000000E+00  0.0000000E+00  0.0000000E+00  0.0000000E+00  0.0000000E+00  0.0000000E+00  0.0000000E+00  0.0000000E+00  0.0000000E+00  0.0000000E+00  0.0000000E+00  0.0000000E+00  0.0000000E+00  0.0000000E+00  0.0000000E+00  0.0000000E+00  0.0000000E+00  0.0000000E+00  0.0000000E+00  0.0000000E+00  0.0000000E+00  0.0000000E+00  0.0000000E+00  1.0000000E-11  0.0000000E+00  0.0000000E+00  0.0000000E+00  0.0000000E+00  1.0000000E-11  0.0000000E+00  "??             "
  0.0000000E+00  0.0000000E+00  0.0000000E+00  0.0000000E+00  0.0000000E+00  0.0000000E+00  0.0000000E+00  0.0000000E+00  4.4030000E-01  2.9715000E+02  0.0000000E+00  0.0000000E+00  0.0000000E+00  0.0000000E+00  0.0000000E+00  0.0000000E+00  0.0000000E+00  0.0000000E+00  0.0000000E+00  0.0000000E+00  0.0000000E+00  0.0000000E+00  0.0000000E+00  0.0000000E+00  0.0000000E+00  0.0000000E+00  0.0000000E+00  0.0000000E+00  0.0000000E+00  0.0000000E+00  0.0000000E+00  0.0000000E+00  0.0000000E+00  0.0000000E+00  0.0000000E+00  0.0000000E+00  0.0000000E+00  0.0000000E+00  0.0000000E+00  0.0000000E+00  0.0000000E+00  0.0000000E+00  0.0000000E+00  0.0000000E+00  0.0000000E+00  1.0000000E-11  0.0000000E+00  0.0000000E+00  0.0000000E+00  0.0000000E+00  1.0000000E-11  0.0000000E+00  "??             "
  0.0000000E+00  0.0000000E+00  0.0000000E+00  0.0000000E+00  0.0000000E+00  0.0000000E+00  0.0000000E+00  0.0000000E+00  4.4030000E-01  2.9715000E+02  0.0000000E+00  0.0000000E+00  0.0000000E+00  0.0000000E+00  0.0000000E+00  0.0000000E+00  0.0000000E+00  0.0000000E+00  0.0000000E+00  0.0000000E+00  0.0000000E+00  0.0000000E+00  0.0000000E+00  0.0000000E+00  0.0000000E+00  0.0000000E+00  0.0000000E+00  0.0000000E+00  0.0000000E+00  0.0000000E+00  0.0000000E+00  0.0000000E+00  0.0000000E+00  0.0000000E+00  0.0000000E+00  0.0000000E+00  0.0000000E+00  0.0000000E+00  0.0000000E+00  0.0000000E+00  0.0000000E+00  0.0000000E+00  0.0000000E+00  0.0000000E+00  0.0000000E+00  1.0000000E-11  0.0000000E+00  0.0000000E+00  0.0000000E+00  0.0000000E+00  1.0000000E-11  0.0000000E+00  "??             "
  0.0000000E+00  0.0000000E+00  0.0000000E+00  0.0000000E+00  0.0000000E+00  0.0000000E+00  0.0000000E+00  0.0000000E+00  4.1190000E-01  2.9715000E+02  0.0000000E+00  0.0000000E+00  0.0000000E+00  0.0000000E+00  0.0000000E+00  0.0000000E+00  0.0000000E+00  0.0000000E+00  0.0000000E+00  0.0000000E+00  0.0000000E+00  0.0000000E+00  0.0000000E+00  0.0000000E+00  0.0000000E+00  0.0000000E+00  0.0000000E+00  0.0000000E+00  0.0000000E+00  0.0000000E+00  0.0000000E+00  0.0000000E+00  0.0000000E+00  0.0000000E+00  0.0000000E+00  0.0000000E+00  0.0000000E+00  0.0000000E+00  0.0000000E+00  0.0000000E+00  0.0000000E+00  0.0000000E+00  0.0000000E+00  0.0000000E+00  0.0000000E+00  1.0000000E-11  0.0000000E+00  0.0000000E+00  0.0000000E+00  0.0000000E+00  1.0000000E-11  0.0000000E+00  "??             "
  0.0000000E+00  0.0000000E+00  0.0000000E+00  0.0000000E+00  0.0000000E+00  0.0000000E+00  0.0000000E+00  0.0000000E+00  5.2820000E-01  2.9415000E+02  0.0000000E+00  0.0000000E+00  0.0000000E+00  0.0000000E+00  0.0000000E+00  0.0000000E+00  0.0000000E+00  0.0000000E+00  0.0000000E+00  0.0000000E+00  0.0000000E+00  0.0000000E+00  0.0000000E+00  0.0000000E+00  0.0000000E+00  0.0000000E+00  0.0000000E+00  0.0000000E+00  0.0000000E+00  0.0000000E+00  0.0000000E+00  0.0000000E+00  0.0000000E+00  0.0000000E+00  0.0000000E+00  0.0000000E+00  0.0000000E+00  0.0000000E+00  0.0000000E+00  0.0000000E+00  0.0000000E+00  0.0000000E+00  0.0000000E+00  0.0000000E+00  0.0000000E+00  1.0000000E-11  0.0000000E+00  0.0000000E+00  0.0000000E+00  0.0000000E+00  1.0000000E-11  0.0000000E+00  "??             "
  0.0000000E+00  0.0000000E+00  0.0000000E+00  0.0000000E+00  0.0000000E+00  0.0000000E+00  0.0000000E+00  0.0000000E+00  5.9780000E-01  2.9215000E+02  0.0000000E+00  0.0000000E+00  0.0000000E+00  0.0000000E+00  0.0000000E+00  0.0000000E+00  0.0000000E+00  0.0000000E+00  0.0000000E+00  0.0000000E+00  0.0000000E+00  0.0000000E+00  0.0000000E+00  0.0000000E+00  0.0000000E+00  0.0000000E+00  0.0000000E+00  0.0000000E+00  0.0000000E+00  0.0000000E+00  0.0000000E+00  0.0000000E+00  0.0000000E+00  0.0000000E+00  0.0000000E+00  0.0000000E+00  0.0000000E+00  0.0000000E+00  0.0000000E+00  0.0000000E+00  0.0000000E+00  0.0000000E+00  0.0000000E+00  0.0000000E+00  0.0000000E+00  1.0000000E-11  0.0000000E+00  0.0000000E+00  0.0000000E+00  0.0000000E+00  1.0000000E-11  0.0000000E+00  "??             "
  0.0000000E+00  0.0000000E+00  0.0000000E+00  0.0000000E+00  0.0000000E+00  0.0000000E+00  0.0000000E+00  0.0000000E+00            NaN            NaN  0.0000000E+00  0.0000000E+00  0.0000000E+00  0.0000000E+00  0.0000000E+00  0.0000000E+00  0.0000000E+00  0.0000000E+00  0.0000000E+00  0.0000000E+00  0.0000000E+00  0.0000000E+00  0.0000000E+00  0.0000000E+00  0.0000000E+00  0.0000000E+00  0.0000000E+00  0.0000000E+00  0.0000000E+00  0.0000000E+00  0.0000000E+00  0.0000000E+00  0.0000000E+00  0.0000000E+00  0.0000000E+00  0.0000000E+00  0.0000000E+00  0.0000000E+00  0.0000000E+00  0.0000000E+00  0.0000000E+00  0.0000000E+00  0.0000000E+00  0.0000000E+00  0.0000000E+00  1.0000000E-11  0.0000000E+00  0.0000000E+00  0.0000000E+00  0.0000000E+00  1.0000000E-11  0.0000000E+00  "??             "
  0.0000000E+00  0.0000000E+00  0.0000000E+00  0.0000000E+00  0.0000000E+00  0.0000000E+00  0.0000000E+00  0.0000000E+00            NaN            NaN  0.0000000E+00  0.0000000E+00  0.0000000E+00  0.0000000E+00  0.0000000E+00  0.0000000E+00  0.0000000E+00  0.0000000E+00  0.0000000E+00  0.0000000E+00  0.0000000E+00  0.0000000E+00  0.0000000E+00  0.0000000E+00  0.0000000E+00  0.0000000E+00  0.0000000E+00  0.0000000E+00  0.0000000E+00  0.0000000E+00  0.0000000E+00  0.0000000E+00  0.0000000E+00  0.0000000E+00  0.0000000E+00  0.0000000E+00  0.0000000E+00  0.0000000E+00  0.0000000E+00  0.0000000E+00  0.0000000E+00  0.0000000E+00  0.0000000E+00  0.0000000E+00  0.0000000E+00  1.0000000E-11  0.0000000E+00  0.0000000E+00  0.0000000E+00  0.0000000E+00  1.0000000E-11  0.0000000E+00  "??             "
  0.0000000E+00  0.0000000E+00  0.0000000E+00  0.0000000E+00  0.0000000E+00  0.0000000E+00  0.0000000E+00  0.0000000E+00  7.7320000E-01  2.9015000E+02  0.0000000E+00  0.0000000E+00  0.0000000E+00  0.0000000E+00  0.0000000E+00  0.0000000E+00  0.0000000E+00  0.0000000E+00  0.0000000E+00  0.0000000E+00  0.0000000E+00  0.0000000E+00  0.0000000E+00  0.0000000E+00  0.0000000E+00  0.0000000E+00  0.0000000E+00  0.0000000E+00  0.0000000E+00  0.0000000E+00  0.0000000E+00  0.0000000E+00  0.0000000E+00  0.0000000E+00  0.0000000E+00  0.0000000E+00  0.0000000E+00  0.0000000E+00  0.0000000E+00  0.0000000E+00  0.0000000E+00  0.0000000E+00  0.0000000E+00  0.0000000E+00  0.0000000E+00  1.0000000E-11  0.0000000E+00  0.0000000E+00  0.0000000E+00  0.0000000E+00  1.0000000E-11  0.0000000E+00  "??             "
  0.0000000E+00  0.0000000E+00  0.0000000E+00  0.0000000E+00  0.0000000E+00  0.0000000E+00  0.0000000E+00  0.0000000E+00  8.2400000E-01  2.8915000E+02  0.0000000E+00  0.0000000E+00  0.0000000E+00  0.0000000E+00  0.0000000E+00  0.0000000E+00  0.0000000E+00  0.0000000E+00  0.0000000E+00  0.0000000E+00  0.0000000E+00  0.0000000E+00  0.0000000E+00  0.0000000E+00  0.0000000E+00  0.0000000E+00  0.0000000E+00  0.0000000E+00  0.0000000E+00  0.0000000E+00  0.0000000E+00  0.0000000E+00  0.0000000E+00  0.0000000E+00  0.0000000E+00  0.0000000E+00  0.0000000E+00  0.0000000E+00  0.0000000E+00  0.0000000E+00  0.0000000E+00  0.0000000E+00  0.0000000E+00  0.0000000E+00  0.0000000E+00  1.0000000E-11  0.0000000E+00  0.0000000E+00  0.0000000E+00  0.0000000E+00  1.0000000E-11  0.0000000E+00  "??             "
  0.0000000E+00  0.0000000E+00  0.0000000E+00  0.0000000E+00  0.0000000E+00  0.0000000E+00  0.0000000E+00  0.0000000E+00  8.2400000E-01  2.8915000E+02  0.0000000E+00  0.0000000E+00  0.0000000E+00  0.0000000E+00  0.0000000E+00  0.0000000E+00  0.0000000E+00  0.0000000E+00  0.0000000E+00  0.0000000E+00  0.0000000E+00  0.0000000E+00  0.0000000E+00  0.0000000E+00  0.0000000E+00  0.0000000E+00  0.0000000E+00  0.0000000E+00  0.0000000E+00  0.0000000E+00  0.0000000E+00  0.0000000E+00  0.0000000E+00  0.0000000E+00  0.0000000E+00  0.0000000E+00  0.0000000E+00  0.0000000E+00  0.0000000E+00  0.0000000E+00  0.0000000E+00  0.0000000E+00  0.0000000E+00  0.0000000E+00  0.0000000E+00  1.0000000E-11  0.0000000E+00  0.0000000E+00  0.0000000E+00  0.0000000E+00  1.0000000E-11  0.0000000E+00  "??             "
  0.0000000E+00  0.0000000E+00  0.0000000E+00  0.0000000E+00  0.0000000E+00  0.0000000E+00  0.0000000E+00  0.0000000E+00  8.7850000E-01  2.8815000E+02  0.0000000E+00  0.0000000E+00  0.0000000E+00  0.0000000E+00  0.0000000E+00  0.0000000E+00  0.0000000E+00  0.0000000E+00  0.0000000E+00  0.0000000E+00  0.0000000E+00  0.0000000E+00  0.0000000E+00  0.0000000E+00  0.0000000E+00  0.0000000E+00  0.0000000E+00  0.0000000E+00  0.0000000E+00  0.0000000E+00  0.0000000E+00  0.0000000E+00  0.0000000E+00  0.0000000E+00  0.0000000E+00  0.0000000E+00  0.0000000E+00  0.0000000E+00  0.0000000E+00  0.0000000E+00  0.0000000E+00  0.0000000E+00  0.0000000E+00  0.0000000E+00  0.0000000E+00  1.0000000E-11  0.0000000E+00  0.0000000E+00  0.0000000E+00  0.0000000E+00  1.0000000E-11  0.0000000E+00  "??             "
  0.0000000E+00  0.0000000E+00  0.0000000E+00  0.0000000E+00  0.0000000E+00  0.0000000E+00  0.0000000E+00  0.0000000E+00  8.2400000E-01  2.8915000E+02  0.0000000E+00  0.0000000E+00  0.0000000E+00  0.0000000E+00  0.0000000E+00  0.0000000E+00  0.0000000E+00  0.0000000E+00  0.0000000E+00  0.0000000E+00  0.0000000E+00  0.0000000E+00  0.0000000E+00  0.0000000E+00  0.0000000E+00  0.0000000E+00  0.0000000E+00  0.0000000E+00  0.0000000E+00  0.0000000E+00  0.0000000E+00  0.0000000E+00  0.0000000E+00  0.0000000E+00  0.0000000E+00  0.0000000E+00  0.0000000E+00  0.0000000E+00  0.0000000E+00  0.0000000E+00  0.0000000E+00  0.0000000E+00  0.0000000E+00  0.0000000E+00  0.0000000E+00  1.0000000E-11  0.0000000E+00  0.0000000E+00  0.0000000E+00  0.0000000E+00  1.0000000E-11  0.0000000E+00  "??             "
  0.0000000E+00  0.0000000E+00  0.0000000E+00  0.0000000E+00  0.0000000E+00  0.0000000E+00  0.0000000E+00  0.0000000E+00  8.7850000E-01  2.8815000E+02  0.0000000E+00  0.0000000E+00  0.0000000E+00  0.0000000E+00  0.0000000E+00  0.0000000E+00  0.0000000E+00  0.0000000E+00  0.0000000E+00  0.0000000E+00  0.0000000E+00  0.0000000E+00  0.0000000E+00  0.0000000E+00  0.0000000E+00  0.0000000E+00  0.0000000E+00  0.0000000E+00  0.0000000E+00  0.0000000E+00  0.0000000E+00  0.0000000E+00  0.0000000E+00  0.0000000E+00  0.0000000E+00  0.0000000E+00  0.0000000E+00  0.0000000E+00  0.0000000E+00  0.0000000E+00  0.0000000E+00  0.0000000E+00  0.0000000E+00  0.0000000E+00  0.0000000E+00  1.0000000E-11  0.0000000E+00  0.0000000E+00  0.0000000E+00  0.0000000E+00  1.0000000E-11  0.0000000E+00  "??             "
  0.0000000E+00  0.0000000E+00  0.0000000E+00  0.0000000E+00  0.0000000E+00  0.0000000E+00  0.0000000E+00  0.0000000E+00  9.3750000E-01  2.8815000E+02  0.0000000E+00  0.0000000E+00  0.0000000E+00  0.0000000E+00  0.0000000E+00  0.0000000E+00  0.0000000E+00  0.0000000E+00  0.0000000E+00  0.0000000E+00  0.0000000E+00  0.0000000E+00  0.0000000E+00  0.0000000E+00  0.0000000E+00  0.0000000E+00  0.0000000E+00  0.0000000E+00  0.0000000E+00  0.0000000E+00  0.0000000E+00  0.0000000E+00  0.0000000E+00  0.0000000E+00  0.0000000E+00  0.0000000E+00  0.0000000E+00  0.0000000E+00  0.0000000E+00  0.0000000E+00  0.0000000E+00  0.0000000E+00  0.0000000E+00  0.0000000E+00  0.0000000E+00  1.0000000E-11  0.0000000E+00  0.0000000E+00  0.0000000E+00  0.0000000E+00  1.0000000E-11  0.0000000E+00  "??             "
  0.0000000E+00  0.0000000E+00  0.0000000E+00  0.0000000E+00  0.0000000E+00  0.0000000E+00  0.0000000E+00  0.0000000E+00  1.0000000E+00  2.8815000E+02  0.0000000E+00  0.0000000E+00  0.0000000E+00  0.0000000E+00  0.0000000E+00  0.0000000E+00  0.0000000E+00  0.0000000E+00  0.0000000E+00  0.0000000E+00  0.0000000E+00  0.0000000E+00  0.0000000E+00  0.0000000E+00  0.0000000E+00  0.0000000E+00  0.0000000E+00  0.0000000E+00  0.0000000E+00  0.0000000E+00  0.0000000E+00  0.0000000E+00  0.0000000E+00  0.0000000E+00  0.0000000E+00  0.0000000E+00  0.0000000E+00  0.0000000E+00  0.0000000E+00  0.0000000E+00  0.0000000E+00  0.0000000E+00  0.0000000E+00  0.0000000E+00  0.0000000E+00  1.0000000E-11  0.0000000E+00  0.0000000E+00  0.0000000E+00  0.0000000E+00  1.0000000E-11  0.0000000E+00  "??             "
  0.0000000E+00  0.0000000E+00  0.0000000E+00  0.0000000E+00  0.0000000E+00  0.0000000E+00  0.0000000E+00  0.0000000E+00  9.3750000E-01  2.8815000E+02  0.0000000E+00  0.0000000E+00  0.0000000E+00  0.0000000E+00  0.0000000E+00  0.0000000E+00  0.0000000E+00  0.0000000E+00  0.0000000E+00  0.0000000E+00  0.0000000E+00  0.0000000E+00  0.0000000E+00  0.0000000E+00  0.0000000E+00  0.0000000E+00  0.0000000E+00  0.0000000E+00  0.0000000E+00  0.0000000E+00  0.0000000E+00  0.0000000E+00  0.0000000E+00  0.0000000E+00  0.0000000E+00  0.0000000E+00  0.0000000E+00  0.0000000E+00  0.0000000E+00  0.0000000E+00  0.0000000E+00  0.0000000E+00  0.0000000E+00  0.0000000E+00  0.0000000E+00  1.0000000E-11  0.0000000E+00  0.0000000E+00  0.0000000E+00  0.0000000E+00  1.0000000E-11  0.0000000E+00  "??             "
  0.0000000E+00  0.0000000E+00  0.0000000E+00  0.0000000E+00  0.0000000E+00  0.0000000E+00  0.0000000E+00  0.0000000E+00  1.0000000E+00  2.8815000E+02  0.0000000E+00  0.0000000E+00  0.0000000E+00  0.0000000E+00  0.0000000E+00  0.0000000E+00  0.0000000E+00  0.0000000E+00  0.0000000E+00  0.0000000E+00  0.0000000E+00  0.0000000E+00  0.0000000E+00  0.0000000E+00  0.0000000E+00  0.0000000E+00  0.0000000E+00  0.0000000E+00  0.0000000E+00  0.0000000E+00  0.0000000E+00  0.0000000E+00  0.0000000E+00  0.0000000E+00  0.0000000E+00  0.0000000E+00  0.0000000E+00  0.0000000E+00  0.0000000E+00  0.0000000E+00  0.0000000E+00  0.0000000E+00  0.0000000E+00  0.0000000E+00  0.0000000E+00  1.0000000E-11  0.0000000E+00  0.0000000E+00  0.0000000E+00  0.0000000E+00  1.0000000E-11  0.0000000E+00  "??             "
  0.0000000E+00  0.0000000E+00  0.0000000E+00  0.0000000E+00  0.0000000E+00  0.0000000E+00  0.0000000E+00  0.0000000E+00  1.0000000E+00  2.8815000E+02  0.0000000E+00  0.0000000E+00  0.0000000E+00  0.0000000E+00  0.0000000E+00  0.0000000E+00  0.0000000E+00  0.0000000E+00  0.0000000E+00  0.0000000E+00  0.0000000E+00  0.0000000E+00  0.0000000E+00  0.0000000E+00  0.0000000E+00  0.0000000E+00  0.0000000E+00  0.0000000E+00  0.0000000E+00  0.0000000E+00  0.0000000E+00  0.0000000E+00  0.0000000E+00  0.0000000E+00  0.0000000E+00  0.0000000E+00  0.0000000E+00  0.0000000E+00  0.0000000E+00  0.0000000E+00  0.0000000E+00  0.0000000E+00  0.0000000E+00  0.0000000E+00  0.0000000E+00  1.0000000E-11  0.0000000E+00  0.0000000E+00  0.0000000E+00  0.0000000E+00  1.0000000E-11  0.0000000E+00  "??             "
  0.0000000E+00  0.0000000E+00  0.0000000E+00  0.0000000E+00  0.0000000E+00  0.0000000E+00  0.0000000E+00  0.0000000E+00  8.7930000E-01  2.8915000E+02  0.0000000E+00  0.0000000E+00  0.0000000E+00  0.0000000E+00  0.0000000E+00  0.0000000E+00  0.0000000E+00  0.0000000E+00  0.0000000E+00  0.0000000E+00  0.0000000E+00  0.0000000E+00  0.0000000E+00  0.0000000E+00  0.0000000E+00  0.0000000E+00  0.0000000E+00  0.0000000E+00  0.0000000E+00  0.0000000E+00  0.0000000E+00  0.0000000E+00  0.0000000E+00  0.0000000E+00  0.0000000E+00  0.0000000E+00  0.0000000E+00  0.0000000E+00  0.0000000E+00  0.0000000E+00  0.0000000E+00  0.0000000E+00  0.0000000E+00  0.0000000E+00  0.0000000E+00  1.0000000E-11  0.0000000E+00  0.0000000E+00  0.0000000E+00  0.0000000E+00  1.0000000E-11  0.0000000E+00  "??             "
  0.0000000E+00  0.0000000E+00  0.0000000E+00  0.0000000E+00  0.0000000E+00  0.0000000E+00  0.0000000E+00  0.0000000E+00  7.7470000E-01  2.9115000E+02  0.0000000E+00  0.0000000E+00  0.0000000E+00  0.0000000E+00  0.0000000E+00  0.0000000E+00  0.0000000E+00  0.0000000E+00  0.0000000E+00  0.0000000E+00  0.0000000E+00  0.0000000E+00  0.0000000E+00  0.0000000E+00  0.0000000E+00  0.0000000E+00  0.0000000E+00  0.0000000E+00  0.0000000E+00  0.0000000E+00  0.0000000E+00  0.0000000E+00  0.0000000E+00  0.0000000E+00  0.0000000E+00  0.0000000E+00  0.0000000E+00  0.0000000E+00  0.0000000E+00  0.0000000E+00  0.0000000E+00  0.0000000E+00  0.0000000E+00  0.0000000E+00  0.0000000E+00  1.0000000E-11  0.0000000E+00  0.0000000E+00  0.0000000E+00  0.0000000E+00  1.0000000E-11  0.0000000E+00  "??             "
  0.0000000E+00  0.0000000E+00  0.0000000E+00  0.0000000E+00  0.0000000E+00  0.0000000E+00  0.0000000E+00  0.0000000E+00  6.8390000E-01  2.9315000E+02  0.0000000E+00  0.0000000E+00  0.0000000E+00  0.0000000E+00  0.0000000E+00  0.0000000E+00  0.0000000E+00  0.0000000E+00  0.0000000E+00  0.0000000E+00  0.0000000E+00  0.0000000E+00  0.0000000E+00  0.0000000E+00  0.0000000E+00  0.0000000E+00  0.0000000E+00  0.0000000E+00  0.0000000E+00  0.0000000E+00  0.0000000E+00  0.0000000E+00  0.0000000E+00  0.0000000E+00  0.0000000E+00  0.0000000E+00  0.0000000E+00  0.0000000E+00  0.0000000E+00  0.0000000E+00  0.0000000E+00  0.0000000E+00  0.0000000E+00  0.0000000E+00  0.0000000E+00  1.0000000E-11  0.0000000E+00  0.0000000E+00  0.0000000E+00  0.0000000E+00  1.0000000E-11  0.0000000E+00  "??             "
  0.0000000E+00  0.0000000E+00  0.0000000E+00  0.0000000E+00  0.0000000E+00  0.0000000E+00  0.0000000E+00  0.0000000E+00  5.2820000E-01  2.9415000E+02  0.0000000E+00  0.0000000E+00  0.0000000E+00  0.0000000E+00  0.0000000E+00  0.0000000E+00  0.0000000E+00  0.0000000E+00  0.0000000E+00  0.0000000E+00  0.0000000E+00  0.0000000E+00  0.0000000E+00  0.0000000E+00  0.0000000E+00  0.0000000E+00  0.0000000E+00  0.0000000E+00  0.0000000E+00  0.0000000E+00  0.0000000E+00  0.0000000E+00  0.0000000E+00  0.0000000E+00  0.0000000E+00  0.0000000E+00  0.0000000E+00  0.0000000E+00  0.0000000E+00  0.0000000E+00  0.0000000E+00  0.0000000E+00  0.0000000E+00  0.0000000E+00  0.0000000E+00  1.0000000E-11  0.0000000E+00  0.0000000E+00  0.0000000E+00  0.0000000E+00  1.0000000E-11  0.0000000E+00  "??             "
  0.0000000E+00  0.0000000E+00  0.0000000E+00  0.0000000E+00  0.0000000E+00  0.0000000E+00  0.0000000E+00  0.0000000E+00  4.6760000E-01  2.9615000E+02  0.0000000E+00  0.0000000E+00  0.0000000E+00  0.0000000E+00  0.0000000E+00  0.0000000E+00  0.0000000E+00  0.0000000E+00  0.0000000E+00  0.0000000E+00  0.0000000E+00  0.0000000E+00  0.0000000E+00  0.0000000E+00  0.0000000E+00  0.0000000E+00  0.0000000E+00  0.0000000E+00  0.0000000E+00  0.0000000E+00  0.0000000E+00  0.0000000E+00  0.0000000E+00  0.0000000E+00  0.0000000E+00  0.0000000E+00  0.0000000E+00  0.0000000E+00  0.0000000E+00  0.0000000E+00  0.0000000E+00  0.0000000E+00  0.0000000E+00  0.0000000E+00  0.0000000E+00  1.0000000E-11  0.0000000E+00  0.0000000E+00  0.0000000E+00  0.0000000E+00  1.0000000E-11  0.0000000E+00  "??             "
  0.0000000E+00  0.0000000E+00  0.0000000E+00  0.0000000E+00  0.0000000E+00  0.0000000E+00  0.0000000E+00  0.0000000E+00  4.1190000E-01  2.9715000E+02  0.0000000E+00  0.0000000E+00  0.0000000E+00  0.0000000E+00  0.0000000E+00  0.0000000E+00  0.0000000E+00  0.0000000E+00  0.0000000E+00  0.0000000E+00  0.0000000E+00  0.0000000E+00  0.0000000E+00  0.0000000E+00  0.0000000E+00  0.0000000E+00  0.0000000E+00  0.0000000E+00  0.0000000E+00  0.0000000E+00  0.0000000E+00  0.0000000E+00  0.0000000E+00  0.0000000E+00  0.0000000E+00  0.0000000E+00  0.0000000E+00  0.0000000E+00  0.0000000E+00  0.0000000E+00  0.0000000E+00  0.0000000E+00  0.0000000E+00  0.0000000E+00  0.0000000E+00  1.0000000E-11  0.0000000E+00  0.0000000E+00  0.0000000E+00  0.0000000E+00  1.0000000E-11  0.0000000E+00  "??             "
  0.0000000E+00  0.0000000E+00  0.0000000E+00  0.0000000E+00  0.0000000E+00  0.0000000E+00  0.0000000E+00  0.0000000E+00  4.1190000E-01  2.9715000E+02  0.0000000E+00  0.0000000E+00  0.0000000E+00  0.0000000E+00  0.0000000E+00  0.0000000E+00  0.0000000E+00  0.0000000E+00  0.0000000E+00  0.0000000E+00  0.0000000E+00  0.0000000E+00  0.0000000E+00  0.0000000E+00  0.0000000E+00  0.0000000E+00  0.0000000E+00  0.0000000E+00  0.0000000E+00  0.0000000E+00  0.0000000E+00  0.0000000E+00  0.0000000E+00  0.0000000E+00  0.0000000E+00  0.0000000E+00  0.0000000E+00  0.0000000E+00  0.0000000E+00  0.0000000E+00  0.0000000E+00  0.0000000E+00  0.0000000E+00  0.0000000E+00  0.0000000E+00  1.0000000E-11  0.0000000E+00  0.0000000E+00  0.0000000E+00  0.0000000E+00  1.0000000E-11  0.0000000E+00  "??             "
  0.0000000E+00  0.0000000E+00  0.0000000E+00  0.0000000E+00  0.0000000E+00  0.0000000E+00  0.0000000E+00  0.0000000E+00  4.1190000E-01  2.9715000E+02  0.0000000E+00  0.0000000E+00  0.0000000E+00  0.0000000E+00  0.0000000E+00  0.0000000E+00  0.0000000E+00  0.0000000E+00  0.0000000E+00  0.0000000E+00  0.0000000E+00  0.0000000E+00  0.0000000E+00  0.0000000E+00  0.0000000E+00  0.0000000E+00  0.0000000E+00  0.0000000E+00  0.0000000E+00  0.0000000E+00  0.0000000E+00  0.0000000E+00  0.0000000E+00  0.0000000E+00  0.0000000E+00  0.0000000E+00  0.0000000E+00  0.0000000E+00  0.0000000E+00  0.0000000E+00  0.0000000E+00  0.0000000E+00  0.0000000E+00  0.0000000E+00  0.0000000E+00  1.0000000E-11  0.0000000E+00  0.0000000E+00  0.0000000E+00  0.0000000E+00  1.0000000E-11  0.0000000E+00  "??             "
  0.0000000E+00  0.0000000E+00  0.0000000E+00  0.0000000E+00  0.0000000E+00  0.0000000E+00  0.0000000E+00  0.0000000E+00  5.3080000E-01  2.9515000E+02  0.0000000E+00  0.0000000E+00  0.0000000E+00  0.0000000E+00  0.0000000E+00  0.0000000E+00  0.0000000E+00  0.0000000E+00  0.0000000E+00  0.0000000E+00  0.0000000E+00  0.0000000E+00  0.0000000E+00  0.0000000E+00  0.0000000E+00  0.0000000E+00  0.0000000E+00  0.0000000E+00  0.0000000E+00  0.0000000E+00  0.0000000E+00  0.0000000E+00  0.0000000E+00  0.0000000E+00  0.0000000E+00  0.0000000E+00  0.0000000E+00  0.0000000E+00  0.0000000E+00  0.0000000E+00  0.0000000E+00  0.0000000E+00  0.0000000E+00  0.0000000E+00  0.0000000E+00  1.0000000E-11  0.0000000E+00  0.0000000E+00  0.0000000E+00  0.0000000E+00  1.0000000E-11  0.0000000E+00  "??             "
  0.0000000E+00  0.0000000E+00  0.0000000E+00  0.0000000E+00  0.0000000E+00  0.0000000E+00  0.0000000E+00  0.0000000E+00  6.0250000E-01  2.9415000E+02  0.0000000E+00  0.0000000E+00  0.0000000E+00  0.0000000E+00  0.0000000E+00  0.0000000E+00  0.0000000E+00  0.0000000E+00  0.0000000E+00  0.0000000E+00  0.0000000E+00  0.0000000E+00  0.0000000E+00  0.0000000E+00  0.0000000E+00  0.0000000E+00  0.0000000E+00  0.0000000E+00  0.0000000E+00  0.0000000E+00  0.0000000E+00  0.0000000E+00  0.0000000E+00  0.0000000E+00  0.0000000E+00  0.0000000E+00  0.0000000E+00  0.0000000E+00  0.0000000E+00  0.0000000E+00  0.0000000E+00  0.0000000E+00  0.0000000E+00  0.0000000E+00  0.0000000E+00  1.0000000E-11  0.0000000E+00  0.0000000E+00  0.0000000E+00  0.0000000E+00  1.0000000E-11  0.0000000E+00  "??             "
  0.0000000E+00  0.0000000E+00  0.0000000E+00  0.0000000E+00  0.0000000E+00  0.0000000E+00  0.0000000E+00  0.0000000E+00  6.8190000E-01  2.9215000E+02  0.0000000E+00  0.0000000E+00  0.0000000E+00  0.0000000E+00  0.0000000E+00  0.0000000E+00  0.0000000E+00  0.0000000E+00  0.0000000E+00  0.0000000E+00  0.0000000E+00  0.0000000E+00  0.0000000E+00  0.0000000E+00  0.0000000E+00  0.0000000E+00  0.0000000E+00  0.0000000E+00  0.0000000E+00  0.0000000E+00  0.0000000E+00  0.0000000E+00  0.0000000E+00  0.0000000E+00  0.0000000E+00  0.0000000E+00  0.0000000E+00  0.0000000E+00  0.0000000E+00  0.0000000E+00  0.0000000E+00  0.0000000E+00  0.0000000E+00  0.0000000E+00  0.0000000E+00  1.0000000E-11  0.0000000E+00  0.0000000E+00  0.0000000E+00  0.0000000E+00  1.0000000E-11  0.0000000E+00  "??             "
  0.0000000E+00  0.0000000E+00  0.0000000E+00  0.0000000E+00  0.0000000E+00  0.0000000E+00  0.0000000E+00  0.0000000E+00  7.7470000E-01  2.9115000E+02  0.0000000E+00  0.0000000E+00  0.0000000E+00  0.0000000E+00  0.0000000E+00  0.0000000E+00  0.0000000E+00  0.0000000E+00  0.0000000E+00  0.0000000E+00  0.0000000E+00  0.0000000E+00  0.0000000E+00  0.0000000E+00  0.0000000E+00  0.0000000E+00  0.0000000E+00  0.0000000E+00  0.0000000E+00  0.0000000E+00  0.0000000E+00  0.0000000E+00  0.0000000E+00  0.0000000E+00  0.0000000E+00  0.0000000E+00  0.0000000E+00  0.0000000E+00  0.0000000E+00  0.0000000E+00  0.0000000E+00  0.0000000E+00  0.0000000E+00  0.0000000E+00  0.0000000E+00  1.0000000E-11  0.0000000E+00  0.0000000E+00  0.0000000E+00  0.0000000E+00  1.0000000E-11  0.0000000E+00  "??             "
  0.0000000E+00  0.0000000E+00  0.0000000E+00  0.0000000E+00  0.0000000E+00  0.0000000E+00  0.0000000E+00  0.0000000E+00  8.2640000E-01  2.9115000E+02  0.0000000E+00  0.0000000E+00  0.0000000E+00  0.0000000E+00  0.0000000E+00  0.0000000E+00  0.0000000E+00  0.0000000E+00  0.0000000E+00  0.0000000E+00  0.0000000E+00  0.0000000E+00  0.0000000E+00  0.0000000E+00  0.0000000E+00  0.0000000E+00  0.0000000E+00  0.0000000E+00  0.0000000E+00  0.0000000E+00  0.0000000E+00  0.0000000E+00  0.0000000E+00  0.0000000E+00  0.0000000E+00  0.0000000E+00  0.0000000E+00  0.0000000E+00  0.0000000E+00  0.0000000E+00  0.0000000E+00  0.0000000E+00  0.0000000E+00  0.0000000E+00  0.0000000E+00  1.0000000E-11  0.0000000E+00  0.0000000E+00  0.0000000E+00  0.0000000E+00  1.0000000E-11  0.0000000E+00  "??             "
  0.0000000E+00  0.0000000E+00  0.0000000E+00  0.0000000E+00  0.0000000E+00  0.0000000E+00  0.0000000E+00  0.0000000E+00  8.8020000E-01  2.9015000E+02  0.0000000E+00  0.0000000E+00  0.0000000E+00  0.0000000E+00  0.0000000E+00  0.0000000E+00  0.0000000E+00  0.0000000E+00  0.0000000E+00  0.0000000E+00  0.0000000E+00  0.0000000E+00  0.0000000E+00  0.0000000E+00  0.0000000E+00  0.0000000E+00  0.0000000E+00  0.0000000E+00  0.0000000E+00  0.0000000E+00  0.0000000E+00  0.0000000E+00  0.0000000E+00  0.0000000E+00  0.0000000E+00  0.0000000E+00  0.0000000E+00  0.0000000E+00  0.0000000E+00  0.0000000E+00  0.0000000E+00  0.0000000E+00  0.0000000E+00  0.0000000E+00  0.0000000E+00  1.0000000E-11  0.0000000E+00  0.0000000E+00  0.0000000E+00  0.0000000E+00  1.0000000E-11  0.0000000E+00  "??             "
  0.0000000E+00  0.0000000E+00  0.0000000E+00  0.0000000E+00  0.0000000E+00  0.0000000E+00  0.0000000E+00  0.0000000E+00  8.8020000E-01  2.9015000E+02  0.0000000E+00  0.0000000E+00  0.0000000E+00  0.0000000E+00  0.0000000E+00  0.0000000E+00  0.0000000E+00  0.0000000E+00  0.0000000E+00  0.0000000E+00  0.0000000E+00  0.0000000E+00  0.0000000E+00  0.0000000E+00  0.0000000E+00  0.0000000E+00  0.0000000E+00  0.0000000E+00  0.0000000E+00  0.0000000E+00  0.0000000E+00  0.0000000E+00  0.0000000E+00  0.0000000E+00  0.0000000E+00  0.0000000E+00  0.0000000E+00  0.0000000E+00  0.0000000E+00  0.0000000E+00  0.0000000E+00  0.0000000E+00  0.0000000E+00  0.0000000E+00  0.0000000E+00  1.0000000E-11  0.0000000E+00  0.0000000E+00  0.0000000E+00  0.0000000E+00  1.0000000E-11  0.0000000E+00  "??             "
  0.0000000E+00  0.0000000E+00  0.0000000E+00  0.0000000E+00  0.0000000E+00  0.0000000E+00  0.0000000E+00  0.0000000E+00  8.7930000E-01  2.8915000E+02  0.0000000E+00  0.0000000E+00  0.0000000E+00  0.0000000E+00  0.0000000E+00  0.0000000E+00  0.0000000E+00  0.0000000E+00  0.0000000E+00  0.0000000E+00  0.0000000E+00  0.0000000E+00  0.0000000E+00  0.0000000E+00  0.0000000E+00  0.0000000E+00  0.0000000E+00  0.0000000E+00  0.0000000E+00  0.0000000E+00  0.0000000E+00  0.0000000E+00  0.0000000E+00  0.0000000E+00  0.0000000E+00  0.0000000E+00  0.0000000E+00  0.0000000E+00  0.0000000E+00  0.0000000E+00  0.0000000E+00  0.0000000E+00  0.0000000E+00  0.0000000E+00  0.0000000E+00  1.0000000E-11  0.0000000E+00  0.0000000E+00  0.0000000E+00  0.0000000E+00  1.0000000E-11  0.0000000E+00  "??             "
  0.0000000E+00  0.0000000E+00  0.0000000E+00  0.0000000E+00  0.0000000E+00  0.0000000E+00  0.0000000E+00  0.0000000E+00  8.7930000E-01  2.8915000E+02  0.0000000E+00  0.0000000E+00  0.0000000E+00  0.0000000E+00  0.0000000E+00  0.0000000E+00  0.0000000E+00  0.0000000E+00  0.0000000E+00  0.0000000E+00  0.0000000E+00  0.0000000E+00  0.0000000E+00  0.0000000E+00  0.0000000E+00  0.0000000E+00  0.0000000E+00  0.0000000E+00  0.0000000E+00  0.0000000E+00  0.0000000E+00  0.0000000E+00  0.0000000E+00  0.0000000E+00  0.0000000E+00  0.0000000E+00  0.0000000E+00  0.0000000E+00  0.0000000E+00  0.0000000E+00  0.0000000E+00  0.0000000E+00  0.0000000E+00  0.0000000E+00  0.0000000E+00  1.0000000E-11  0.0000000E+00  0.0000000E+00  0.0000000E+00  0.0000000E+00  1.0000000E-11  0.0000000E+00  "??             "
  0.0000000E+00  0.0000000E+00  0.0000000E+00  0.0000000E+00  0.0000000E+00  0.0000000E+00  0.0000000E+00  0.0000000E+00  9.3750000E-01  2.8815000E+02  0.0000000E+00  0.0000000E+00  0.0000000E+00  0.0000000E+00  0.0000000E+00  0.0000000E+00  0.0000000E+00  0.0000000E+00  0.0000000E+00  0.0000000E+00  0.0000000E+00  0.0000000E+00  0.0000000E+00  0.0000000E+00  0.0000000E+00  0.0000000E+00  0.0000000E+00  0.0000000E+00  0.0000000E+00  0.0000000E+00  0.0000000E+00  0.0000000E+00  0.0000000E+00  0.0000000E+00  0.0000000E+00  0.0000000E+00  0.0000000E+00  0.0000000E+00  0.0000000E+00  0.0000000E+00  0.0000000E+00  0.0000000E+00  0.0000000E+00  0.0000000E+00  0.0000000E+00  1.0000000E-11  0.0000000E+00  0.0000000E+00  0.0000000E+00  0.0000000E+00  1.0000000E-11  0.0000000E+00  "??             "
  0.0000000E+00  0.0000000E+00  0.0000000E+00  0.0000000E+00  0.0000000E+00  0.0000000E+00  0.0000000E+00  0.0000000E+00  9.3750000E-01  2.8815000E+02  0.0000000E+00  0.0000000E+00  0.0000000E+00  0.0000000E+00  0.0000000E+00  0.0000000E+00  0.0000000E+00  0.0000000E+00  0.0000000E+00  0.0000000E+00  0.0000000E+00  0.0000000E+00  0.0000000E+00  0.0000000E+00  0.0000000E+00  0.0000000E+00  0.0000000E+00  0.0000000E+00  0.0000000E+00  0.0000000E+00  0.0000000E+00  0.0000000E+00  0.0000000E+00  0.0000000E+00  0.0000000E+00  0.0000000E+00  0.0000000E+00  0.0000000E+00  0.0000000E+00  0.0000000E+00  0.0000000E+00  0.0000000E+00  0.0000000E+00  0.0000000E+00  0.0000000E+00  1.0000000E-11  0.0000000E+00  0.0000000E+00  0.0000000E+00  0.0000000E+00  1.0000000E-11  0.0000000E+00  "??             "
  0.0000000E+00  0.0000000E+00  0.0000000E+00  0.0000000E+00  0.0000000E+00  0.0000000E+00  0.0000000E+00  0.0000000E+00  9.3750000E-01  2.8815000E+02  0.0000000E+00  0.0000000E+00  0.0000000E+00  0.0000000E+00  0.0000000E+00  0.0000000E+00  0.0000000E+00  0.0000000E+00  0.0000000E+00  0.0000000E+00  0.0000000E+00  0.0000000E+00  0.0000000E+00  0.0000000E+00  0.0000000E+00  0.0000000E+00  0.0000000E+00  0.0000000E+00  0.0000000E+00  0.0000000E+00  0.0000000E+00  0.0000000E+00  0.0000000E+00  0.0000000E+00  0.0000000E+00  0.0000000E+00  0.0000000E+00  0.0000000E+00  0.0000000E+00  0.0000000E+00  0.0000000E+00  0.0000000E+00  0.0000000E+00  0.0000000E+00  0.0000000E+00  1.0000000E-11  0.0000000E+00  0.0000000E+00  0.0000000E+00  0.0000000E+00  1.0000000E-11  0.0000000E+00  "??             "
  0.0000000E+00  0.0000000E+00  0.0000000E+00  0.0000000E+00  0.0000000E+00  0.0000000E+00  0.0000000E+00  0.0000000E+00  9.3750000E-01  2.8815000E+02  0.0000000E+00  0.0000000E+00  0.0000000E+00  0.0000000E+00  0.0000000E+00  0.0000000E+00  0.0000000E+00  0.0000000E+00  0.0000000E+00  0.0000000E+00  0.0000000E+00  0.0000000E+00  0.0000000E+00  0.0000000E+00  0.0000000E+00  0.0000000E+00  0.0000000E+00  0.0000000E+00  0.0000000E+00  0.0000000E+00  0.0000000E+00  0.0000000E+00  0.0000000E+00  0.0000000E+00  0.0000000E+00  0.0000000E+00  0.0000000E+00  0.0000000E+00  0.0000000E+00  0.0000000E+00  0.0000000E+00  0.0000000E+00  0.0000000E+00  0.0000000E+00  0.0000000E+00  1.0000000E-11  0.0000000E+00  0.0000000E+00  0.0000000E+00  0.0000000E+00  1.0000000E-11  0.0000000E+00  "??             "
  0.0000000E+00  0.0000000E+00  0.0000000E+00  0.0000000E+00  0.0000000E+00  0.0000000E+00  0.0000000E+00  0.0000000E+00  9.3750000E-01  2.8815000E+02  0.0000000E+00  0.0000000E+00  0.0000000E+00  0.0000000E+00  0.0000000E+00  0.0000000E+00  0.0000000E+00  0.0000000E+00  0.0000000E+00  0.0000000E+00  0.0000000E+00  0.0000000E+00  0.0000000E+00  0.0000000E+00  0.0000000E+00  0.0000000E+00  0.0000000E+00  0.0000000E+00  0.0000000E+00  0.0000000E+00  0.0000000E+00  0.0000000E+00  0.0000000E+00  0.0000000E+00  0.0000000E+00  0.0000000E+00  0.0000000E+00  0.0000000E+00  0.0000000E+00  0.0000000E+00  0.0000000E+00  0.0000000E+00  0.0000000E+00  0.0000000E+00  0.0000000E+00  1.0000000E-11  0.0000000E+00  0.0000000E+00  0.0000000E+00  0.0000000E+00  1.0000000E-11  0.0000000E+00  "??             "
  0.0000000E+00  0.0000000E+00  0.0000000E+00  0.0000000E+00  0.0000000E+00  0.0000000E+00  0.0000000E+00  0.0000000E+00  1.0000000E+00  2.8715000E+02  0.0000000E+00  0.0000000E+00  0.0000000E+00  0.0000000E+00  0.0000000E+00  0.0000000E+00  0.0000000E+00  0.0000000E+00  0.0000000E+00  0.0000000E+00  0.0000000E+00  0.0000000E+00  0.0000000E+00  0.0000000E+00  0.0000000E+00  0.0000000E+00  0.0000000E+00  0.0000000E+00  0.0000000E+00  0.0000000E+00  0.0000000E+00  0.0000000E+00  0.0000000E+00  0.0000000E+00  0.0000000E+00  0.0000000E+00  0.0000000E+00  0.0000000E+00  0.0000000E+00  0.0000000E+00  0.0000000E+00  0.0000000E+00  0.0000000E+00  0.0000000E+00  0.0000000E+00  1.0000000E-11  0.0000000E+00  0.0000000E+00  0.0000000E+00  0.0000000E+00  1.0000000E-11  0.0000000E+00  "??             "
  0.0000000E+00  0.0000000E+00  0.0000000E+00  0.0000000E+00  0.0000000E+00  0.0000000E+00  0.0000000E+00  0.0000000E+00  1.0000000E+00  2.8715000E+02  0.0000000E+00  0.0000000E+00  0.0000000E+00  0.0000000E+00  0.0000000E+00  0.0000000E+00  0.0000000E+00  0.0000000E+00  0.0000000E+00  0.0000000E+00  0.0000000E+00  0.0000000E+00  0.0000000E+00  0.0000000E+00  0.0000000E+00  0.0000000E+00  0.0000000E+00  0.0000000E+00  0.0000000E+00  0.0000000E+00  0.0000000E+00  0.0000000E+00  0.0000000E+00  0.0000000E+00  0.0000000E+00  0.0000000E+00  0.0000000E+00  0.0000000E+00  0.0000000E+00  0.0000000E+00  0.0000000E+00  0.0000000E+00  0.0000000E+00  0.0000000E+00  0.0000000E+00  1.0000000E-11  0.0000000E+00  0.0000000E+00  0.0000000E+00  0.0000000E+00  1.0000000E-11  0.0000000E+00  "??             "
  0.0000000E+00  0.0000000E+00  0.0000000E+00  0.0000000E+00  0.0000000E+00  0.0000000E+00  0.0000000E+00  0.0000000E+00  1.0000000E+00  2.8615000E+02  0.0000000E+00  0.0000000E+00  0.0000000E+00  0.0000000E+00  0.0000000E+00  0.0000000E+00  0.0000000E+00  0.0000000E+00  0.0000000E+00  0.0000000E+00  0.0000000E+00  0.0000000E+00  0.0000000E+00  0.0000000E+00  0.0000000E+00  0.0000000E+00  0.0000000E+00  0.0000000E+00  0.0000000E+00  0.0000000E+00  0.0000000E+00  0.0000000E+00  0.0000000E+00  0.0000000E+00  0.0000000E+00  0.0000000E+00  0.0000000E+00  0.0000000E+00  0.0000000E+00  0.0000000E+00  0.0000000E+00  0.0000000E+00  0.0000000E+00  0.0000000E+00  0.0000000E+00  1.0000000E-11  0.0000000E+00  0.0000000E+00  0.0000000E+00  0.0000000E+00  1.0000000E-11  0.0000000E+00  "??             "
  0.0000000E+00  0.0000000E+00  0.0000000E+00  0.0000000E+00  0.0000000E+00  0.0000000E+00  0.0000000E+00  0.0000000E+00  1.0000000E+00  2.8615000E+02  0.0000000E+00  0.0000000E+00  0.0000000E+00  0.0000000E+00  0.0000000E+00  0.0000000E+00  0.0000000E+00  0.0000000E+00  0.0000000E+00  0.0000000E+00  0.0000000E+00  0.0000000E+00  0.0000000E+00  0.0000000E+00  0.0000000E+00  0.0000000E+00  0.0000000E+00  0.0000000E+00  0.0000000E+00  0.0000000E+00  0.0000000E+00  0.0000000E+00  0.0000000E+00  0.0000000E+00  0.0000000E+00  0.0000000E+00  0.0000000E+00  0.0000000E+00  0.0000000E+00  0.0000000E+00  0.0000000E+00  0.0000000E+00  0.0000000E+00  0.0000000E+00  0.0000000E+00  1.0000000E-11  0.0000000E+00  0.0000000E+00  0.0000000E+00  0.0000000E+00  1.0000000E-11  0.0000000E+00  "??             "
  0.0000000E+00  0.0000000E+00  0.0000000E+00  0.0000000E+00  0.0000000E+00  0.0000000E+00  0.0000000E+00  0.0000000E+00  1.0000000E+00  2.8715000E+02  0.0000000E+00  0.0000000E+00  0.0000000E+00  0.0000000E+00  0.0000000E+00  0.0000000E+00  0.0000000E+00  0.0000000E+00  0.0000000E+00  0.0000000E+00  0.0000000E+00  0.0000000E+00  0.0000000E+00  0.0000000E+00  0.0000000E+00  0.0000000E+00  0.0000000E+00  0.0000000E+00  0.0000000E+00  0.0000000E+00  0.0000000E+00  0.0000000E+00  0.0000000E+00  0.0000000E+00  0.0000000E+00  0.0000000E+00  0.0000000E+00  0.0000000E+00  0.0000000E+00  0.0000000E+00  0.0000000E+00  0.0000000E+00  0.0000000E+00  0.0000000E+00  0.0000000E+00  1.0000000E-11  0.0000000E+00  0.0000000E+00  0.0000000E+00  0.0000000E+00  1.0000000E-11  0.0000000E+00  "??             "
  0.0000000E+00  0.0000000E+00  0.0000000E+00  0.0000000E+00  0.0000000E+00  0.0000000E+00  0.0000000E+00  0.0000000E+00  1.0000000E+00  2.8715000E+02  0.0000000E+00  0.0000000E+00  0.0000000E+00  0.0000000E+00  0.0000000E+00  0.0000000E+00  0.0000000E+00  0.0000000E+00  0.0000000E+00  0.0000000E+00  0.0000000E+00  0.0000000E+00  0.0000000E+00  0.0000000E+00  0.0000000E+00  0.0000000E+00  0.0000000E+00  0.0000000E+00  0.0000000E+00  0.0000000E+00  0.0000000E+00  0.0000000E+00  0.0000000E+00  0.0000000E+00  0.0000000E+00  0.0000000E+00  0.0000000E+00  0.0000000E+00  0.0000000E+00  0.0000000E+00  0.0000000E+00  0.0000000E+00  0.0000000E+00  0.0000000E+00  0.0000000E+00  1.0000000E-11  0.0000000E+00  0.0000000E+00  0.0000000E+00  0.0000000E+00  1.0000000E-11  0.0000000E+00  "??             "
  0.0000000E+00  0.0000000E+00  0.0000000E+00  0.0000000E+00  0.0000000E+00  0.0000000E+00  0.0000000E+00  0.0000000E+00  9.3750000E-01  2.8815000E+02  0.0000000E+00  0.0000000E+00  0.0000000E+00  0.0000000E+00  0.0000000E+00  0.0000000E+00  0.0000000E+00  0.0000000E+00  0.0000000E+00  0.0000000E+00  0.0000000E+00  0.0000000E+00  0.0000000E+00  0.0000000E+00  0.0000000E+00  0.0000000E+00  0.0000000E+00  0.0000000E+00  0.0000000E+00  0.0000000E+00  0.0000000E+00  0.0000000E+00  0.0000000E+00  0.0000000E+00  0.0000000E+00  0.0000000E+00  0.0000000E+00  0.0000000E+00  0.0000000E+00  0.0000000E+00  0.0000000E+00  0.0000000E+00  0.0000000E+00  0.0000000E+00  0.0000000E+00  1.0000000E-11  0.0000000E+00  0.0000000E+00  0.0000000E+00  0.0000000E+00  1.0000000E-11  0.0000000E+00  "??             "
  0.0000000E+00  0.0000000E+00  0.0000000E+00  0.0000000E+00  0.0000000E+00  0.0000000E+00  0.0000000E+00  0.0000000E+00  9.3800000E-01  2.8915000E+02  0.0000000E+00  0.0000000E+00  0.0000000E+00  0.0000000E+00  0.0000000E+00  0.0000000E+00  0.0000000E+00  0.0000000E+00  0.0000000E+00  0.0000000E+00  0.0000000E+00  0.0000000E+00  0.0000000E+00  0.0000000E+00  0.0000000E+00  0.0000000E+00  0.0000000E+00  0.0000000E+00  0.0000000E+00  0.0000000E+00  0.0000000E+00  0.0000000E+00  0.0000000E+00  0.0000000E+00  0.0000000E+00  0.0000000E+00  0.0000000E+00  0.0000000E+00  0.0000000E+00  0.0000000E+00  0.0000000E+00  0.0000000E+00  0.0000000E+00  0.0000000E+00  0.0000000E+00  1.0000000E-11  0.0000000E+00  0.0000000E+00  0.0000000E+00  0.0000000E+00  1.0000000E-11  0.0000000E+00  "??             "
  0.0000000E+00  0.0000000E+00  0.0000000E+00  0.0000000E+00  0.0000000E+00  0.0000000E+00  0.0000000E+00  0.0000000E+00  1.0000000E+00  2.8815000E+02  0.0000000E+00  0.0000000E+00  0.0000000E+00  0.0000000E+00  0.0000000E+00  0.0000000E+00  0.0000000E+00  0.0000000E+00  0.0000000E+00  0.0000000E+00  0.0000000E+00  0.0000000E+00  0.0000000E+00  0.0000000E+00  0.0000000E+00  0.0000000E+00  0.0000000E+00  0.0000000E+00  0.0000000E+00  0.0000000E+00  0.0000000E+00  0.0000000E+00  0.0000000E+00  0.0000000E+00  0.0000000E+00  0.0000000E+00  0.0000000E+00  0.0000000E+00  0.0000000E+00  0.0000000E+00  0.0000000E+00  0.0000000E+00  0.0000000E+00  0.0000000E+00  0.0000000E+00  1.0000000E-11  0.0000000E+00  0.0000000E+00  0.0000000E+00  0.0000000E+00  1.0000000E-11  0.0000000E+00  "??             "
  0.0000000E+00  0.0000000E+00  0.0000000E+00  0.0000000E+00  0.0000000E+00  0.0000000E+00  0.0000000E+00  0.0000000E+00  9.3750000E-01  2.8815000E+02  0.0000000E+00  0.0000000E+00  0.0000000E+00  0.0000000E+00  0.0000000E+00  0.0000000E+00  0.0000000E+00  0.0000000E+00  0.0000000E+00  0.0000000E+00  0.0000000E+00  0.0000000E+00  0.0000000E+00  0.0000000E+00  0.0000000E+00  0.0000000E+00  0.0000000E+00  0.0000000E+00  0.0000000E+00  0.0000000E+00  0.0000000E+00  0.0000000E+00  0.0000000E+00  0.0000000E+00  0.0000000E+00  0.0000000E+00  0.0000000E+00  0.0000000E+00  0.0000000E+00  0.0000000E+00  0.0000000E+00  0.0000000E+00  0.0000000E+00  0.0000000E+00  0.0000000E+00  1.0000000E-11  0.0000000E+00  0.0000000E+00  0.0000000E+00  0.0000000E+00  1.0000000E-11  0.0000000E+00  "??             "
  0.0000000E+00  0.0000000E+00  0.0000000E+00  0.0000000E+00  0.0000000E+00  0.0000000E+00  0.0000000E+00  0.0000000E+00  9.3750000E-01  2.8815000E+02  0.0000000E+00  0.0000000E+00  0.0000000E+00  0.0000000E+00  0.0000000E+00  0.0000000E+00  0.0000000E+00  0.0000000E+00  0.0000000E+00  0.0000000E+00  0.0000000E+00  0.0000000E+00  0.0000000E+00  0.0000000E+00  0.0000000E+00  0.0000000E+00  0.0000000E+00  0.0000000E+00  0.0000000E+00  0.0000000E+00  0.0000000E+00  0.0000000E+00  0.0000000E+00  0.0000000E+00  0.0000000E+00  0.0000000E+00  0.0000000E+00  0.0000000E+00  0.0000000E+00  0.0000000E+00  0.0000000E+00  0.0000000E+00  0.0000000E+00  0.0000000E+00  0.0000000E+00  1.0000000E-11  0.0000000E+00  0.0000000E+00  0.0000000E+00  0.0000000E+00  1.0000000E-11  0.0000000E+00  "??             "
  0.0000000E+00  0.0000000E+00  0.0000000E+00  0.0000000E+00  0.0000000E+00  0.0000000E+00  0.0000000E+00  0.0000000E+00  9.3750000E-01  2.8815000E+02  0.0000000E+00  0.0000000E+00  0.0000000E+00  0.0000000E+00  0.0000000E+00  0.0000000E+00  0.0000000E+00  0.0000000E+00  0.0000000E+00  0.0000000E+00  0.0000000E+00  0.0000000E+00  0.0000000E+00  0.0000000E+00  0.0000000E+00  0.0000000E+00  0.0000000E+00  0.0000000E+00  0.0000000E+00  0.0000000E+00  0.0000000E+00  0.0000000E+00  0.0000000E+00  0.0000000E+00  0.0000000E+00  0.0000000E+00  0.0000000E+00  0.0000000E+00  0.0000000E+00  0.0000000E+00  0.0000000E+00  0.0000000E+00  0.0000000E+00  0.0000000E+00  0.0000000E+00  1.0000000E-11  0.0000000E+00  0.0000000E+00  0.0000000E+00  0.0000000E+00  1.0000000E-11  0.0000000E+00  "??             "
  0.0000000E+00  0.0000000E+00  0.0000000E+00  0.0000000E+00  0.0000000E+00  0.0000000E+00  0.0000000E+00  0.0000000E+00  9.3650000E-01  2.8615000E+02  0.0000000E+00  0.0000000E+00  0.0000000E+00  0.0000000E+00  0.0000000E+00  0.0000000E+00  0.0000000E+00  0.0000000E+00  0.0000000E+00  0.0000000E+00  0.0000000E+00  0.0000000E+00  0.0000000E+00  0.0000000E+00  0.0000000E+00  0.0000000E+00  0.0000000E+00  0.0000000E+00  0.0000000E+00  0.0000000E+00  0.0000000E+00  0.0000000E+00  0.0000000E+00  0.0000000E+00  0.0000000E+00  0.0000000E+00  0.0000000E+00  0.0000000E+00  0.0000000E+00  0.0000000E+00  0.0000000E+00  0.0000000E+00  0.0000000E+00  0.0000000E+00  0.0000000E+00  1.0000000E-11  0.0000000E+00  0.0000000E+00  0.0000000E+00  0.0000000E+00  1.0000000E-11  0.0000000E+00  "??             "
  0.0000000E+00  0.0000000E+00  0.0000000E+00  0.0000000E+00  0.0000000E+00  0.0000000E+00  0.0000000E+00  0.0000000E+00  9.3650000E-01  2.8615000E+02  0.0000000E+00  0.0000000E+00  0.0000000E+00  0.0000000E+00  0.0000000E+00  0.0000000E+00  0.0000000E+00  0.0000000E+00  0.0000000E+00  0.0000000E+00  0.0000000E+00  0.0000000E+00  0.0000000E+00  0.0000000E+00  0.0000000E+00  0.0000000E+00  0.0000000E+00  0.0000000E+00  0.0000000E+00  0.0000000E+00  0.0000000E+00  0.0000000E+00  0.0000000E+00  0.0000000E+00  0.0000000E+00  0.0000000E+00  0.0000000E+00  0.0000000E+00  0.0000000E+00  0.0000000E+00  0.0000000E+00  0.0000000E+00  0.0000000E+00  0.0000000E+00  0.0000000E+00  1.0000000E-11  0.0000000E+00  0.0000000E+00  0.0000000E+00  0.0000000E+00  1.0000000E-11  0.0000000E+00  "??             "
  0.0000000E+00  0.0000000E+00  0.0000000E+00  0.0000000E+00  0.0000000E+00  0.0000000E+00  0.0000000E+00  0.0000000E+00  1.0000000E+00  2.8615000E+02  0.0000000E+00  0.0000000E+00  0.0000000E+00  0.0000000E+00  0.0000000E+00  0.0000000E+00  0.0000000E+00  0.0000000E+00  0.0000000E+00  0.0000000E+00  0.0000000E+00  0.0000000E+00  0.0000000E+00  0.0000000E+00  0.0000000E+00  0.0000000E+00  0.0000000E+00  0.0000000E+00  0.0000000E+00  0.0000000E+00  0.0000000E+00  0.0000000E+00  0.0000000E+00  0.0000000E+00  0.0000000E+00  0.0000000E+00  0.0000000E+00  0.0000000E+00  0.0000000E+00  0.0000000E+00  0.0000000E+00  0.0000000E+00  0.0000000E+00  0.0000000E+00  0.0000000E+00  1.0000000E-11  0.0000000E+00  0.0000000E+00  0.0000000E+00  0.0000000E+00  1.0000000E-11  0.0000000E+00  "??             "
  0.0000000E+00  0.0000000E+00  0.0000000E+00  0.0000000E+00  0.0000000E+00  0.0000000E+00  0.0000000E+00  0.0000000E+00  9.3650000E-01  2.8615000E+02  0.0000000E+00  0.0000000E+00  0.0000000E+00  0.0000000E+00  0.0000000E+00  0.0000000E+00  0.0000000E+00  0.0000000E+00  0.0000000E+00  0.0000000E+00  0.0000000E+00  0.0000000E+00  0.0000000E+00  0.0000000E+00  0.0000000E+00  0.0000000E+00  0.0000000E+00  0.0000000E+00  0.0000000E+00  0.0000000E+00  0.0000000E+00  0.0000000E+00  0.0000000E+00  0.0000000E+00  0.0000000E+00  0.0000000E+00  0.0000000E+00  0.0000000E+00  0.0000000E+00  0.0000000E+00  0.0000000E+00  0.0000000E+00  0.0000000E+00  0.0000000E+00  0.0000000E+00  1.0000000E-11  0.0000000E+00  0.0000000E+00  0.0000000E+00  0.0000000E+00  1.0000000E-11  0.0000000E+00  "??             "
  0.0000000E+00  0.0000000E+00  0.0000000E+00  0.0000000E+00  0.0000000E+00  0.0000000E+00  0.0000000E+00  0.0000000E+00  9.3650000E-01  2.8615000E+02  0.0000000E+00  0.0000000E+00  0.0000000E+00  0.0000000E+00  0.0000000E+00  0.0000000E+00  0.0000000E+00  0.0000000E+00  0.0000000E+00  0.0000000E+00  0.0000000E+00  0.0000000E+00  0.0000000E+00  0.0000000E+00  0.0000000E+00  0.0000000E+00  0.0000000E+00  0.0000000E+00  0.0000000E+00  0.0000000E+00  0.0000000E+00  0.0000000E+00  0.0000000E+00  0.0000000E+00  0.0000000E+00  0.0000000E+00  0.0000000E+00  0.0000000E+00  0.0000000E+00  0.0000000E+00  0.0000000E+00  0.0000000E+00  0.0000000E+00  0.0000000E+00  0.0000000E+00  1.0000000E-11  0.0000000E+00  0.0000000E+00  0.0000000E+00  0.0000000E+00  1.0000000E-11  0.0000000E+00  "??             "
  0.0000000E+00  0.0000000E+00  0.0000000E+00  0.0000000E+00  0.0000000E+00  0.0000000E+00  0.0000000E+00  0.0000000E+00  9.3650000E-01  2.8615000E+02  0.0000000E+00  0.0000000E+00  0.0000000E+00  0.0000000E+00  0.0000000E+00  0.0000000E+00  0.0000000E+00  0.0000000E+00  0.0000000E+00  0.0000000E+00  0.0000000E+00  0.0000000E+00  0.0000000E+00  0.0000000E+00  0.0000000E+00  0.0000000E+00  0.0000000E+00  0.0000000E+00  0.0000000E+00  0.0000000E+00  0.0000000E+00  0.0000000E+00  0.0000000E+00  0.0000000E+00  0.0000000E+00  0.0000000E+00  0.0000000E+00  0.0000000E+00  0.0000000E+00  0.0000000E+00  0.0000000E+00  0.0000000E+00  0.0000000E+00  0.0000000E+00  0.0000000E+00  1.0000000E-11  0.0000000E+00  0.0000000E+00  0.0000000E+00  0.0000000E+00  1.0000000E-11  0.0000000E+00  "??             "
  0.0000000E+00  0.0000000E+00  0.0000000E+00  0.0000000E+00  0.0000000E+00  0.0000000E+00  0.0000000E+00  0.0000000E+00  9.3650000E-01  2.8615000E+02  0.0000000E+00  0.0000000E+00  0.0000000E+00  0.0000000E+00  0.0000000E+00  0.0000000E+00  0.0000000E+00  0.0000000E+00  0.0000000E+00  0.0000000E+00  0.0000000E+00  0.0000000E+00  0.0000000E+00  0.0000000E+00  0.0000000E+00  0.0000000E+00  0.0000000E+00  0.0000000E+00  0.0000000E+00  0.0000000E+00  0.0000000E+00  0.0000000E+00  0.0000000E+00  0.0000000E+00  0.0000000E+00  0.0000000E+00  0.0000000E+00  0.0000000E+00  0.0000000E+00  0.0000000E+00  0.0000000E+00  0.0000000E+00  0.0000000E+00  0.0000000E+00  0.0000000E+00  1.0000000E-11  0.0000000E+00  0.0000000E+00  0.0000000E+00  0.0000000E+00  1.0000000E-11  0.0000000E+00  "??             "
  0.0000000E+00  0.0000000E+00  0.0000000E+00  0.0000000E+00  0.0000000E+00  0.0000000E+00  0.0000000E+00  0.0000000E+00  9.3650000E-01  2.8615000E+02  0.0000000E+00  0.0000000E+00  0.0000000E+00  0.0000000E+00  0.0000000E+00  0.0000000E+00  0.0000000E+00  0.0000000E+00  0.0000000E+00  0.0000000E+00  0.0000000E+00  0.0000000E+00  0.0000000E+00  0.0000000E+00  0.0000000E+00  0.0000000E+00  0.0000000E+00  0.0000000E+00  0.0000000E+00  0.0000000E+00  0.0000000E+00  0.0000000E+00  0.0000000E+00  0.0000000E+00  0.0000000E+00  0.0000000E+00  0.0000000E+00  0.0000000E+00  0.0000000E+00  0.0000000E+00  0.0000000E+00  0.0000000E+00  0.0000000E+00  0.0000000E+00  0.0000000E+00  1.0000000E-11  0.0000000E+00  0.0000000E+00  0.0000000E+00  0.0000000E+00  1.0000000E-11  0.0000000E+00  "??             "
  0.0000000E+00  0.0000000E+00  0.0000000E+00  0.0000000E+00  0.0000000E+00  0.0000000E+00  0.0000000E+00  0.0000000E+00  9.3610000E-01  2.8515000E+02  0.0000000E+00  0.0000000E+00  0.0000000E+00  0.0000000E+00  0.0000000E+00  0.0000000E+00  0.0000000E+00  0.0000000E+00  0.0000000E+00  0.0000000E+00  0.0000000E+00  0.0000000E+00  0.0000000E+00  0.0000000E+00  0.0000000E+00  0.0000000E+00  0.0000000E+00  0.0000000E+00  0.0000000E+00  0.0000000E+00  0.0000000E+00  0.0000000E+00  0.0000000E+00  0.0000000E+00  0.0000000E+00  0.0000000E+00  0.0000000E+00  0.0000000E+00  0.0000000E+00  0.0000000E+00  0.0000000E+00  0.0000000E+00  0.0000000E+00  0.0000000E+00  0.0000000E+00  1.0000000E-11  0.0000000E+00  0.0000000E+00  0.0000000E+00  0.0000000E+00  1.0000000E-11  0.0000000E+00  "??             "
  0.0000000E+00  0.0000000E+00  0.0000000E+00  0.0000000E+00  0.0000000E+00  0.0000000E+00  0.0000000E+00  0.0000000E+00  9.3610000E-01  2.8515000E+02  0.0000000E+00  0.0000000E+00  0.0000000E+00  0.0000000E+00  0.0000000E+00  0.0000000E+00  0.0000000E+00  0.0000000E+00  0.0000000E+00  0.0000000E+00  0.0000000E+00  0.0000000E+00  0.0000000E+00  0.0000000E+00  0.0000000E+00  0.0000000E+00  0.0000000E+00  0.0000000E+00  0.0000000E+00  0.0000000E+00  0.0000000E+00  0.0000000E+00  0.0000000E+00  0.0000000E+00  0.0000000E+00  0.0000000E+00  0.0000000E+00  0.0000000E+00  0.0000000E+00  0.0000000E+00  0.0000000E+00  0.0000000E+00  0.0000000E+00  0.0000000E+00  0.0000000E+00  1.0000000E-11  0.0000000E+00  0.0000000E+00  0.0000000E+00  0.0000000E+00  1.0000000E-11  0.0000000E+00  "??             "
  0.0000000E+00  0.0000000E+00  0.0000000E+00  0.0000000E+00  0.0000000E+00  0.0000000E+00  0.0000000E+00  0.0000000E+00  9.3610000E-01  2.8515000E+02  0.0000000E+00  0.0000000E+00  0.0000000E+00  0.0000000E+00  0.0000000E+00  0.0000000E+00  0.0000000E+00  0.0000000E+00  0.0000000E+00  0.0000000E+00  0.0000000E+00  0.0000000E+00  0.0000000E+00  0.0000000E+00  0.0000000E+00  0.0000000E+00  0.0000000E+00  0.0000000E+00  0.0000000E+00  0.0000000E+00  0.0000000E+00  0.0000000E+00  0.0000000E+00  0.0000000E+00  0.0000000E+00  0.0000000E+00  0.0000000E+00  0.0000000E+00  0.0000000E+00  0.0000000E+00  0.0000000E+00  0.0000000E+00  0.0000000E+00  0.0000000E+00  0.0000000E+00  1.0000000E-11  0.0000000E+00  0.0000000E+00  0.0000000E+00  0.0000000E+00  1.0000000E-11  0.0000000E+00  "??             "
  0.0000000E+00  0.0000000E+00  0.0000000E+00  0.0000000E+00  0.0000000E+00  0.0000000E+00  0.0000000E+00  0.0000000E+00  9.3610000E-01  2.8515000E+02  0.0000000E+00  0.0000000E+00  0.0000000E+00  0.0000000E+00  0.0000000E+00  0.0000000E+00  0.0000000E+00  0.0000000E+00  0.0000000E+00  0.0000000E+00  0.0000000E+00  0.0000000E+00  0.0000000E+00  0.0000000E+00  0.0000000E+00  0.0000000E+00  0.0000000E+00  0.0000000E+00  0.0000000E+00  0.0000000E+00  0.0000000E+00  0.0000000E+00  0.0000000E+00  0.0000000E+00  0.0000000E+00  0.0000000E+00  0.0000000E+00  0.0000000E+00  0.0000000E+00  0.0000000E+00  0.0000000E+00  0.0000000E+00  0.0000000E+00  0.0000000E+00  0.0000000E+00  1.0000000E-11  0.0000000E+00  0.0000000E+00  0.0000000E+00  0.0000000E+00  1.0000000E-11  0.0000000E+00  "??             "
  0.0000000E+00  0.0000000E+00  0.0000000E+00  0.0000000E+00  0.0000000E+00  0.0000000E+00  0.0000000E+00  0.0000000E+00  9.3650000E-01  2.8615000E+02  0.0000000E+00  0.0000000E+00  0.0000000E+00  0.0000000E+00  0.0000000E+00  0.0000000E+00  0.0000000E+00  0.0000000E+00  0.0000000E+00  0.0000000E+00  0.0000000E+00  0.0000000E+00  0.0000000E+00  0.0000000E+00  0.0000000E+00  0.0000000E+00  0.0000000E+00  0.0000000E+00  0.0000000E+00  0.0000000E+00  0.0000000E+00  0.0000000E+00  0.0000000E+00  0.0000000E+00  0.0000000E+00  0.0000000E+00  0.0000000E+00  0.0000000E+00  0.0000000E+00  0.0000000E+00  0.0000000E+00  0.0000000E+00  0.0000000E+00  0.0000000E+00  0.0000000E+00  1.0000000E-11  0.0000000E+00  0.0000000E+00  0.0000000E+00  0.0000000E+00  1.0000000E-11  0.0000000E+00  "??             "
  0.0000000E+00  0.0000000E+00  0.0000000E+00  0.0000000E+00  0.0000000E+00  0.0000000E+00  0.0000000E+00  0.0000000E+00  9.3650000E-01  2.8615000E+02  0.0000000E+00  0.0000000E+00  0.0000000E+00  0.0000000E+00  0.0000000E+00  0.0000000E+00  0.0000000E+00  0.0000000E+00  0.0000000E+00  0.0000000E+00  0.0000000E+00  0.0000000E+00  0.0000000E+00  0.0000000E+00  0.0000000E+00  0.0000000E+00  0.0000000E+00  0.0000000E+00  0.0000000E+00  0.0000000E+00  0.0000000E+00  0.0000000E+00  0.0000000E+00  0.0000000E+00  0.0000000E+00  0.0000000E+00  0.0000000E+00  0.0000000E+00  0.0000000E+00  0.0000000E+00  0.0000000E+00  0.0000000E+00  0.0000000E+00  0.0000000E+00  0.0000000E+00  1.0000000E-11  0.0000000E+00  0.0000000E+00  0.0000000E+00  0.0000000E+00  1.0000000E-11  0.0000000E+00  "??             "
  0.0000000E+00  0.0000000E+00  0.0000000E+00  0.0000000E+00  0.0000000E+00  0.0000000E+00  0.0000000E+00  0.0000000E+00  9.3650000E-01  2.8615000E+02  0.0000000E+00  0.0000000E+00  0.0000000E+00  0.0000000E+00  0.0000000E+00  0.0000000E+00  0.0000000E+00  0.0000000E+00  0.0000000E+00  0.0000000E+00  0.0000000E+00  0.0000000E+00  0.0000000E+00  0.0000000E+00  0.0000000E+00  0.0000000E+00  0.0000000E+00  0.0000000E+00  0.0000000E+00  0.0000000E+00  0.0000000E+00  0.0000000E+00  0.0000000E+00  0.0000000E+00  0.0000000E+00  0.0000000E+00  0.0000000E+00  0.0000000E+00  0.0000000E+00  0.0000000E+00  0.0000000E+00  0.0000000E+00  0.0000000E+00  0.0000000E+00  0.0000000E+00  1.0000000E-11  0.0000000E+00  0.0000000E+00  0.0000000E+00  0.0000000E+00  1.0000000E-11  0.0000000E+00  "??             "
  0.0000000E+00  0.0000000E+00  0.0000000E+00  0.0000000E+00  0.0000000E+00  0.0000000E+00  0.0000000E+00  0.0000000E+00  8.7760000E-01  2.8715000E+02  0.0000000E+00  0.0000000E+00  0.0000000E+00  0.0000000E+00  0.0000000E+00  0.0000000E+00  0.0000000E+00  0.0000000E+00  0.0000000E+00  0.0000000E+00  0.0000000E+00  0.0000000E+00  0.0000000E+00  0.0000000E+00  0.0000000E+00  0.0000000E+00  0.0000000E+00  0.0000000E+00  0.0000000E+00  0.0000000E+00  0.0000000E+00  0.0000000E+00  0.0000000E+00  0.0000000E+00  0.0000000E+00  0.0000000E+00  0.0000000E+00  0.0000000E+00  0.0000000E+00  0.0000000E+00  0.0000000E+00  0.0000000E+00  0.0000000E+00  0.0000000E+00  0.0000000E+00  1.0000000E-11  0.0000000E+00  0.0000000E+00  0.0000000E+00  0.0000000E+00  1.0000000E-11  0.0000000E+00  "??             "
  0.0000000E+00  0.0000000E+00  0.0000000E+00  0.0000000E+00  0.0000000E+00  0.0000000E+00  0.0000000E+00  0.0000000E+00  8.2270000E-01  2.8815000E+02  0.0000000E+00  0.0000000E+00  0.0000000E+00  0.0000000E+00  0.0000000E+00  0.0000000E+00  0.0000000E+00  0.0000000E+00  0.0000000E+00  0.0000000E+00  0.0000000E+00  0.0000000E+00  0.0000000E+00  0.0000000E+00  0.0000000E+00  0.0000000E+00  0.0000000E+00  0.0000000E+00  0.0000000E+00  0.0000000E+00  0.0000000E+00  0.0000000E+00  0.0000000E+00  0.0000000E+00  0.0000000E+00  0.0000000E+00  0.0000000E+00  0.0000000E+00  0.0000000E+00  0.0000000E+00  0.0000000E+00  0.0000000E+00  0.0000000E+00  0.0000000E+00  0.0000000E+00  1.0000000E-11  0.0000000E+00  0.0000000E+00  0.0000000E+00  0.0000000E+00  1.0000000E-11  0.0000000E+00  "??             "
  0.0000000E+00  0.0000000E+00  0.0000000E+00  0.0000000E+00  0.0000000E+00  0.0000000E+00  0.0000000E+00  0.0000000E+00  8.2520000E-01  2.9015000E+02  0.0000000E+00  0.0000000E+00  0.0000000E+00  0.0000000E+00  0.0000000E+00  0.0000000E+00  0.0000000E+00  0.0000000E+00  0.0000000E+00  0.0000000E+00  0.0000000E+00  0.0000000E+00  0.0000000E+00  0.0000000E+00  0.0000000E+00  0.0000000E+00  0.0000000E+00  0.0000000E+00  0.0000000E+00  0.0000000E+00  0.0000000E+00  0.0000000E+00  0.0000000E+00  0.0000000E+00  0.0000000E+00  0.0000000E+00  0.0000000E+00  0.0000000E+00  0.0000000E+00  0.0000000E+00  0.0000000E+00  0.0000000E+00  0.0000000E+00  0.0000000E+00  0.0000000E+00  1.0000000E-11  0.0000000E+00  0.0000000E+00  0.0000000E+00  0.0000000E+00  1.0000000E-11  0.0000000E+00  "??             "
  0.0000000E+00  0.0000000E+00  0.0000000E+00  0.0000000E+00  0.0000000E+00  0.0000000E+00  0.0000000E+00  0.0000000E+00  7.2600000E-01  2.9115000E+02  0.0000000E+00  0.0000000E+00  0.0000000E+00  0.0000000E+00  0.0000000E+00  0.0000000E+00  0.0000000E+00  0.0000000E+00  0.0000000E+00  0.0000000E+00  0.0000000E+00  0.0000000E+00  0.0000000E+00  0.0000000E+00  0.0000000E+00  0.0000000E+00  0.0000000E+00  0.0000000E+00  0.0000000E+00  0.0000000E+00  0.0000000E+00  0.0000000E+00  0.0000000E+00  0.0000000E+00  0.0000000E+00  0.0000000E+00  0.0000000E+00  0.0000000E+00  0.0000000E+00  0.0000000E+00  0.0000000E+00  0.0000000E+00  0.0000000E+00  0.0000000E+00  0.0000000E+00  1.0000000E-11  0.0000000E+00  0.0000000E+00  0.0000000E+00  0.0000000E+00  1.0000000E-11  0.0000000E+00  "??             "
  0.0000000E+00  0.0000000E+00  0.0000000E+00  0.0000000E+00  0.0000000E+00  0.0000000E+00  0.0000000E+00  0.0000000E+00  5.5930000E-01  2.9215000E+02  0.0000000E+00  0.0000000E+00  0.0000000E+00  0.0000000E+00  0.0000000E+00  0.0000000E+00  0.0000000E+00  0.0000000E+00  0.0000000E+00  0.0000000E+00  0.0000000E+00  0.0000000E+00  0.0000000E+00  0.0000000E+00  0.0000000E+00  0.0000000E+00  0.0000000E+00  0.0000000E+00  0.0000000E+00  0.0000000E+00  0.0000000E+00  0.0000000E+00  0.0000000E+00  0.0000000E+00  0.0000000E+00  0.0000000E+00  0.0000000E+00  0.0000000E+00  0.0000000E+00  0.0000000E+00  0.0000000E+00  0.0000000E+00  0.0000000E+00  0.0000000E+00  0.0000000E+00  1.0000000E-11  0.0000000E+00  0.0000000E+00  0.0000000E+00  0.0000000E+00  1.0000000E-11  0.0000000E+00  "??             "
  0.0000000E+00  0.0000000E+00  0.0000000E+00  0.0000000E+00  0.0000000E+00  0.0000000E+00  0.0000000E+00  0.0000000E+00  4.3190000E-01  2.9415000E+02  0.0000000E+00  0.0000000E+00  0.0000000E+00  0.0000000E+00  0.0000000E+00  0.0000000E+00  0.0000000E+00  0.0000000E+00  0.0000000E+00  0.0000000E+00  0.0000000E+00  0.0000000E+00  0.0000000E+00  0.0000000E+00  0.0000000E+00  0.0000000E+00  0.0000000E+00  0.0000000E+00  0.0000000E+00  0.0000000E+00  0.0000000E+00  0.0000000E+00  0.0000000E+00  0.0000000E+00  0.0000000E+00  0.0000000E+00  0.0000000E+00  0.0000000E+00  0.0000000E+00  0.0000000E+00  0.0000000E+00  0.0000000E+00  0.0000000E+00  0.0000000E+00  0.0000000E+00  1.0000000E-11  0.0000000E+00  0.0000000E+00  0.0000000E+00  0.0000000E+00  1.0000000E-11  0.0000000E+00  "??             "
  0.0000000E+00  0.0000000E+00  0.0000000E+00  0.0000000E+00  0.0000000E+00  0.0000000E+00  0.0000000E+00  0.0000000E+00  4.3190000E-01  2.9415000E+02  0.0000000E+00  0.0000000E+00  0.0000000E+00  0.0000000E+00  0.0000000E+00  0.0000000E+00  0.0000000E+00  0.0000000E+00  0.0000000E+00  0.0000000E+00  0.0000000E+00  0.0000000E+00  0.0000000E+00  0.0000000E+00  0.0000000E+00  0.0000000E+00  0.0000000E+00  0.0000000E+00  0.0000000E+00  0.0000000E+00  0.0000000E+00  0.0000000E+00  0.0000000E+00  0.0000000E+00  0.0000000E+00  0.0000000E+00  0.0000000E+00  0.0000000E+00  0.0000000E+00  0.0000000E+00  0.0000000E+00  0.0000000E+00  0.0000000E+00  0.0000000E+00  0.0000000E+00  1.0000000E-11  0.0000000E+00  0.0000000E+00  0.0000000E+00  0.0000000E+00  1.0000000E-11  0.0000000E+00  "??             "
  0.0000000E+00  0.0000000E+00  0.0000000E+00  0.0000000E+00  0.0000000E+00  0.0000000E+00  0.0000000E+00  0.0000000E+00  5.5930000E-01  2.9215000E+02  0.0000000E+00  0.0000000E+00  0.0000000E+00  0.0000000E+00  0.0000000E+00  0.0000000E+00  0.0000000E+00  0.0000000E+00  0.0000000E+00  0.0000000E+00  0.0000000E+00  0.0000000E+00  0.0000000E+00  0.0000000E+00  0.0000000E+00  0.0000000E+00  0.0000000E+00  0.0000000E+00  0.0000000E+00  0.0000000E+00  0.0000000E+00  0.0000000E+00  0.0000000E+00  0.0000000E+00  0.0000000E+00  0.0000000E+00  0.0000000E+00  0.0000000E+00  0.0000000E+00  0.0000000E+00  0.0000000E+00  0.0000000E+00  0.0000000E+00  0.0000000E+00  0.0000000E+00  1.0000000E-11  0.0000000E+00  0.0000000E+00  0.0000000E+00  0.0000000E+00  1.0000000E-11  0.0000000E+00  "??             "
  0.0000000E+00  0.0000000E+00  0.0000000E+00  0.0000000E+00  0.0000000E+00  0.0000000E+00  0.0000000E+00  0.0000000E+00  7.2410000E-01  2.9015000E+02  0.0000000E+00  0.0000000E+00  0.0000000E+00  0.0000000E+00  0.0000000E+00  0.0000000E+00  0.0000000E+00  0.0000000E+00  0.0000000E+00  0.0000000E+00  0.0000000E+00  0.0000000E+00  0.0000000E+00  0.0000000E+00  0.0000000E+00  0.0000000E+00  0.0000000E+00  0.0000000E+00  0.0000000E+00  0.0000000E+00  0.0000000E+00  0.0000000E+00  0.0000000E+00  0.0000000E+00  0.0000000E+00  0.0000000E+00  0.0000000E+00  0.0000000E+00  0.0000000E+00  0.0000000E+00  0.0000000E+00  0.0000000E+00  0.0000000E+00  0.0000000E+00  0.0000000E+00  1.0000000E-11  0.0000000E+00  0.0000000E+00  0.0000000E+00  0.0000000E+00  1.0000000E-11  0.0000000E+00  "??             "
  0.0000000E+00  0.0000000E+00  0.0000000E+00  0.0000000E+00  0.0000000E+00  0.0000000E+00  0.0000000E+00  0.0000000E+00  7.7010000E-01  2.8815000E+02  0.0000000E+00  0.0000000E+00  0.0000000E+00  0.0000000E+00  0.0000000E+00  0.0000000E+00  0.0000000E+00  0.0000000E+00  0.0000000E+00  0.0000000E+00  0.0000000E+00  0.0000000E+00  0.0000000E+00  0.0000000E+00  0.0000000E+00  0.0000000E+00  0.0000000E+00  0.0000000E+00  0.0000000E+00  0.0000000E+00  0.0000000E+00  0.0000000E+00  0.0000000E+00  0.0000000E+00  0.0000000E+00  0.0000000E+00  0.0000000E+00  0.0000000E+00  0.0000000E+00  0.0000000E+00  0.0000000E+00  0.0000000E+00  0.0000000E+00  0.0000000E+00  0.0000000E+00  1.0000000E-11  0.0000000E+00  0.0000000E+00  0.0000000E+00  0.0000000E+00  1.0000000E-11  0.0000000E+00  "??             "
  0.0000000E+00  0.0000000E+00  0.0000000E+00  0.0000000E+00  0.0000000E+00  0.0000000E+00  0.0000000E+00  0.0000000E+00  8.7930000E-01  2.8915000E+02  0.0000000E+00  0.0000000E+00  0.0000000E+00  0.0000000E+00  0.0000000E+00  0.0000000E+00  0.0000000E+00  0.0000000E+00  0.0000000E+00  0.0000000E+00  0.0000000E+00  0.0000000E+00  0.0000000E+00  0.0000000E+00  0.0000000E+00  0.0000000E+00  0.0000000E+00  0.0000000E+00  0.0000000E+00  0.0000000E+00  0.0000000E+00  0.0000000E+00  0.0000000E+00  0.0000000E+00  0.0000000E+00  0.0000000E+00  0.0000000E+00  0.0000000E+00  0.0000000E+00  0.0000000E+00  0.0000000E+00  0.0000000E+00  0.0000000E+00  0.0000000E+00  0.0000000E+00  1.0000000E-11  0.0000000E+00  0.0000000E+00  0.0000000E+00  0.0000000E+00  1.0000000E-11  0.0000000E+00  "??             "
  0.0000000E+00  0.0000000E+00  0.0000000E+00  0.0000000E+00  0.0000000E+00  0.0000000E+00  0.0000000E+00  0.0000000E+00  9.3750000E-01  2.8815000E+02  0.0000000E+00  0.0000000E+00  0.0000000E+00  0.0000000E+00  0.0000000E+00  0.0000000E+00  0.0000000E+00  0.0000000E+00  0.0000000E+00  0.0000000E+00  0.0000000E+00  0.0000000E+00  0.0000000E+00  0.0000000E+00  0.0000000E+00  0.0000000E+00  0.0000000E+00  0.0000000E+00  0.0000000E+00  0.0000000E+00  0.0000000E+00  0.0000000E+00  0.0000000E+00  0.0000000E+00  0.0000000E+00  0.0000000E+00  0.0000000E+00  0.0000000E+00  0.0000000E+00  0.0000000E+00  0.0000000E+00  0.0000000E+00  0.0000000E+00  0.0000000E+00  0.0000000E+00  1.0000000E-11  0.0000000E+00  0.0000000E+00  0.0000000E+00  0.0000000E+00  1.0000000E-11  0.0000000E+00  "??             "
  0.0000000E+00  0.0000000E+00  0.0000000E+00  0.0000000E+00  0.0000000E+00  0.0000000E+00  0.0000000E+00  0.0000000E+00  9.3700000E-01  2.8715000E+02  0.0000000E+00  0.0000000E+00  0.0000000E+00  0.0000000E+00  0.0000000E+00  0.0000000E+00  0.0000000E+00  0.0000000E+00  0.0000000E+00  0.0000000E+00  0.0000000E+00  0.0000000E+00  0.0000000E+00  0.0000000E+00  0.0000000E+00  0.0000000E+00  0.0000000E+00  0.0000000E+00  0.0000000E+00  0.0000000E+00  0.0000000E+00  0.0000000E+00  0.0000000E+00  0.0000000E+00  0.0000000E+00  0.0000000E+00  0.0000000E+00  0.0000000E+00  0.0000000E+00  0.0000000E+00  0.0000000E+00  0.0000000E+00  0.0000000E+00  0.0000000E+00  0.0000000E+00  1.0000000E-11  0.0000000E+00  0.0000000E+00  0.0000000E+00  0.0000000E+00  1.0000000E-11  0.0000000E+00  "??             "
  0.0000000E+00  0.0000000E+00  0.0000000E+00  0.0000000E+00  0.0000000E+00  0.0000000E+00  0.0000000E+00  0.0000000E+00  9.3650000E-01  2.8615000E+02  0.0000000E+00  0.0000000E+00  0.0000000E+00  0.0000000E+00  0.0000000E+00  0.0000000E+00  0.0000000E+00  0.0000000E+00  0.0000000E+00  0.0000000E+00  0.0000000E+00  0.0000000E+00  0.0000000E+00  0.0000000E+00  0.0000000E+00  0.0000000E+00  0.0000000E+00  0.0000000E+00  0.0000000E+00  0.0000000E+00  0.0000000E+00  0.0000000E+00  0.0000000E+00  0.0000000E+00  0.0000000E+00  0.0000000E+00  0.0000000E+00  0.0000000E+00  0.0000000E+00  0.0000000E+00  0.0000000E+00  0.0000000E+00  0.0000000E+00  0.0000000E+00  0.0000000E+00  1.0000000E-11  0.0000000E+00  0.0000000E+00  0.0000000E+00  0.0000000E+00  1.0000000E-11  0.0000000E+00  "??             "
  0.0000000E+00  0.0000000E+00  0.0000000E+00  0.0000000E+00  0.0000000E+00  0.0000000E+00  0.0000000E+00  0.0000000E+00  9.3650000E-01  2.8615000E+02  0.0000000E+00  0.0000000E+00  0.0000000E+00  0.0000000E+00  0.0000000E+00  0.0000000E+00  0.0000000E+00  0.0000000E+00  0.0000000E+00  0.0000000E+00  0.0000000E+00  0.0000000E+00  0.0000000E+00  0.0000000E+00  0.0000000E+00  0.0000000E+00  0.0000000E+00  0.0000000E+00  0.0000000E+00  0.0000000E+00  0.0000000E+00  0.0000000E+00  0.0000000E+00  0.0000000E+00  0.0000000E+00  0.0000000E+00  0.0000000E+00  0.0000000E+00  0.0000000E+00  0.0000000E+00  0.0000000E+00  0.0000000E+00  0.0000000E+00  0.0000000E+00  0.0000000E+00  1.0000000E-11  0.0000000E+00  0.0000000E+00  0.0000000E+00  0.0000000E+00  1.0000000E-11  0.0000000E+00  "??             "
  0.0000000E+00  0.0000000E+00  0.0000000E+00  0.0000000E+00  0.0000000E+00  0.0000000E+00  0.0000000E+00  0.0000000E+00  9.3650000E-01  2.8615000E+02  0.0000000E+00  0.0000000E+00  0.0000000E+00  0.0000000E+00  0.0000000E+00  0.0000000E+00  0.0000000E+00  0.0000000E+00  0.0000000E+00  0.0000000E+00  0.0000000E+00  0.0000000E+00  0.0000000E+00  0.0000000E+00  0.0000000E+00  0.0000000E+00  0.0000000E+00  0.0000000E+00  0.0000000E+00  0.0000000E+00  0.0000000E+00  0.0000000E+00  0.0000000E+00  0.0000000E+00  0.0000000E+00  0.0000000E+00  0.0000000E+00  0.0000000E+00  0.0000000E+00  0.0000000E+00  0.0000000E+00  0.0000000E+00  0.0000000E+00  0.0000000E+00  0.0000000E+00  1.0000000E-11  0.0000000E+00  0.0000000E+00  0.0000000E+00  0.0000000E+00  1.0000000E-11  0.0000000E+00  "??             "
  0.0000000E+00  0.0000000E+00  0.0000000E+00  0.0000000E+00  0.0000000E+00  0.0000000E+00  0.0000000E+00  0.0000000E+00  1.0000000E+00  2.8515000E+02  0.0000000E+00  0.0000000E+00  0.0000000E+00  0.0000000E+00  0.0000000E+00  0.0000000E+00  0.0000000E+00  0.0000000E+00  0.0000000E+00  0.0000000E+00  0.0000000E+00  0.0000000E+00  0.0000000E+00  0.0000000E+00  0.0000000E+00  0.0000000E+00  0.0000000E+00  0.0000000E+00  0.0000000E+00  0.0000000E+00  0.0000000E+00  0.0000000E+00  0.0000000E+00  0.0000000E+00  0.0000000E+00  0.0000000E+00  0.0000000E+00  0.0000000E+00  0.0000000E+00  0.0000000E+00  0.0000000E+00  0.0000000E+00  0.0000000E+00  0.0000000E+00  0.0000000E+00  1.0000000E-11  0.0000000E+00  0.0000000E+00  0.0000000E+00  0.0000000E+00  1.0000000E-11  0.0000000E+00  "??             "
  0.0000000E+00  0.0000000E+00  0.0000000E+00  0.0000000E+00  0.0000000E+00  0.0000000E+00  0.0000000E+00  0.0000000E+00  1.0000000E+00  2.8515000E+02  0.0000000E+00  0.0000000E+00  0.0000000E+00  0.0000000E+00  0.0000000E+00  0.0000000E+00  0.0000000E+00  0.0000000E+00  0.0000000E+00  0.0000000E+00  0.0000000E+00  0.0000000E+00  0.0000000E+00  0.0000000E+00  0.0000000E+00  0.0000000E+00  0.0000000E+00  0.0000000E+00  0.0000000E+00  0.0000000E+00  0.0000000E+00  0.0000000E+00  0.0000000E+00  0.0000000E+00  0.0000000E+00  0.0000000E+00  0.0000000E+00  0.0000000E+00  0.0000000E+00  0.0000000E+00  0.0000000E+00  0.0000000E+00  0.0000000E+00  0.0000000E+00  0.0000000E+00  1.0000000E-11  0.0000000E+00  0.0000000E+00  0.0000000E+00  0.0000000E+00  1.0000000E-11  0.0000000E+00  "??             "
  0.0000000E+00  0.0000000E+00  0.0000000E+00  0.0000000E+00  0.0000000E+00  0.0000000E+00  0.0000000E+00  0.0000000E+00  1.0000000E+00  2.8515000E+02  0.0000000E+00  0.0000000E+00  0.0000000E+00  0.0000000E+00  0.0000000E+00  0.0000000E+00  0.0000000E+00  0.0000000E+00  0.0000000E+00  0.0000000E+00  0.0000000E+00  0.0000000E+00  0.0000000E+00  0.0000000E+00  0.0000000E+00  0.0000000E+00  0.0000000E+00  0.0000000E+00  0.0000000E+00  0.0000000E+00  0.0000000E+00  0.0000000E+00  0.0000000E+00  0.0000000E+00  0.0000000E+00  0.0000000E+00  0.0000000E+00  0.0000000E+00  0.0000000E+00  0.0000000E+00  0.0000000E+00  0.0000000E+00  0.0000000E+00  0.0000000E+00  0.0000000E+00  1.0000000E-11  0.0000000E+00  0.0000000E+00  0.0000000E+00  0.0000000E+00  1.0000000E-11  0.0000000E+00  "??             "
  0.0000000E+00  0.0000000E+00  0.0000000E+00  0.0000000E+00  0.0000000E+00  0.0000000E+00  0.0000000E+00  0.0000000E+00  9.3610000E-01  2.8515000E+02  0.0000000E+00  0.0000000E+00  0.0000000E+00  0.0000000E+00  0.0000000E+00  0.0000000E+00  0.0000000E+00  0.0000000E+00  0.0000000E+00  0.0000000E+00  0.0000000E+00  0.0000000E+00  0.0000000E+00  0.0000000E+00  0.0000000E+00  0.0000000E+00  0.0000000E+00  0.0000000E+00  0.0000000E+00  0.0000000E+00  0.0000000E+00  0.0000000E+00  0.0000000E+00  0.0000000E+00  0.0000000E+00  0.0000000E+00  0.0000000E+00  0.0000000E+00  0.0000000E+00  0.0000000E+00  0.0000000E+00  0.0000000E+00  0.0000000E+00  0.0000000E+00  0.0000000E+00  1.0000000E-11  0.0000000E+00  0.0000000E+00  0.0000000E+00  0.0000000E+00  1.0000000E-11  0.0000000E+00  "??             "
  0.0000000E+00  0.0000000E+00  0.0000000E+00  0.0000000E+00  0.0000000E+00  0.0000000E+00  0.0000000E+00  0.0000000E+00  1.0000000E+00  2.8415000E+02  0.0000000E+00  0.0000000E+00  0.0000000E+00  0.0000000E+00  0.0000000E+00  0.0000000E+00  0.0000000E+00  0.0000000E+00  0.0000000E+00  0.0000000E+00  0.0000000E+00  0.0000000E+00  0.0000000E+00  0.0000000E+00  0.0000000E+00  0.0000000E+00  0.0000000E+00  0.0000000E+00  0.0000000E+00  0.0000000E+00  0.0000000E+00  0.0000000E+00  0.0000000E+00  0.0000000E+00  0.0000000E+00  0.0000000E+00  0.0000000E+00  0.0000000E+00  0.0000000E+00  0.0000000E+00  0.0000000E+00  0.0000000E+00  0.0000000E+00  0.0000000E+00  0.0000000E+00  1.0000000E-11  0.0000000E+00  0.0000000E+00  0.0000000E+00  0.0000000E+00  1.0000000E-11  0.0000000E+00  "??             "
  0.0000000E+00  0.0000000E+00  0.0000000E+00  0.0000000E+00  0.0000000E+00  0.0000000E+00  0.0000000E+00  0.0000000E+00  9.3510000E-01  2.8315000E+02  0.0000000E+00  0.0000000E+00  0.0000000E+00  0.0000000E+00  0.0000000E+00  0.0000000E+00  0.0000000E+00  0.0000000E+00  0.0000000E+00  0.0000000E+00  0.0000000E+00  0.0000000E+00  0.0000000E+00  0.0000000E+00  0.0000000E+00  0.0000000E+00  0.0000000E+00  0.0000000E+00  0.0000000E+00  0.0000000E+00  0.0000000E+00  0.0000000E+00  0.0000000E+00  0.0000000E+00  0.0000000E+00  0.0000000E+00  0.0000000E+00  0.0000000E+00  0.0000000E+00  0.0000000E+00  0.0000000E+00  0.0000000E+00  0.0000000E+00  0.0000000E+00  0.0000000E+00  1.0000000E-11  0.0000000E+00  0.0000000E+00  0.0000000E+00  0.0000000E+00  1.0000000E-11  0.0000000E+00  "??             "
  0.0000000E+00  0.0000000E+00  0.0000000E+00  0.0000000E+00  0.0000000E+00  0.0000000E+00  0.0000000E+00  0.0000000E+00  9.3510000E-01  2.8315000E+02  0.0000000E+00  0.0000000E+00  0.0000000E+00  0.0000000E+00  0.0000000E+00  0.0000000E+00  0.0000000E+00  0.0000000E+00  0.0000000E+00  0.0000000E+00  0.0000000E+00  0.0000000E+00  0.0000000E+00  0.0000000E+00  0.0000000E+00  0.0000000E+00  0.0000000E+00  0.0000000E+00  0.0000000E+00  0.0000000E+00  0.0000000E+00  0.0000000E+00  0.0000000E+00  0.0000000E+00  0.0000000E+00  0.0000000E+00  0.0000000E+00  0.0000000E+00  0.0000000E+00  0.0000000E+00  0.0000000E+00  0.0000000E+00  0.0000000E+00  0.0000000E+00  0.0000000E+00  1.0000000E-11  0.0000000E+00  0.0000000E+00  0.0000000E+00  0.0000000E+00  1.0000000E-11  0.0000000E+00  "??             "
  0.0000000E+00  0.0000000E+00  0.0000000E+00  0.0000000E+00  0.0000000E+00  0.0000000E+00  0.0000000E+00  0.0000000E+00  9.3560000E-01  2.8415000E+02  0.0000000E+00  0.0000000E+00  0.0000000E+00  0.0000000E+00  0.0000000E+00  0.0000000E+00  0.0000000E+00  0.0000000E+00  0.0000000E+00  0.0000000E+00  0.0000000E+00  0.0000000E+00  0.0000000E+00  0.0000000E+00  0.0000000E+00  0.0000000E+00  0.0000000E+00  0.0000000E+00  0.0000000E+00  0.0000000E+00  0.0000000E+00  0.0000000E+00  0.0000000E+00  0.0000000E+00  0.0000000E+00  0.0000000E+00  0.0000000E+00  0.0000000E+00  0.0000000E+00  0.0000000E+00  0.0000000E+00  0.0000000E+00  0.0000000E+00  0.0000000E+00  0.0000000E+00  1.0000000E-11  0.0000000E+00  0.0000000E+00  0.0000000E+00  0.0000000E+00  1.0000000E-11  0.0000000E+00  "??             "
  0.0000000E+00  0.0000000E+00  0.0000000E+00  0.0000000E+00  0.0000000E+00  0.0000000E+00  0.0000000E+00  0.0000000E+00  1.0000000E+00  2.8315000E+02  0.0000000E+00  0.0000000E+00  0.0000000E+00  0.0000000E+00  0.0000000E+00  0.0000000E+00  0.0000000E+00  0.0000000E+00  0.0000000E+00  0.0000000E+00  0.0000000E+00  0.0000000E+00  0.0000000E+00  0.0000000E+00  0.0000000E+00  0.0000000E+00  0.0000000E+00  0.0000000E+00  0.0000000E+00  0.0000000E+00  0.0000000E+00  0.0000000E+00  0.0000000E+00  0.0000000E+00  0.0000000E+00  0.0000000E+00  0.0000000E+00  0.0000000E+00  0.0000000E+00  0.0000000E+00  0.0000000E+00  0.0000000E+00  0.0000000E+00  0.0000000E+00  0.0000000E+00  1.0000000E-11  0.0000000E+00  0.0000000E+00  0.0000000E+00  0.0000000E+00  1.0000000E-11  0.0000000E+00  "??             "
  0.0000000E+00  0.0000000E+00  0.0000000E+00  0.0000000E+00  0.0000000E+00  0.0000000E+00  0.0000000E+00  0.0000000E+00  1.0000000E+00  2.8315000E+02  0.0000000E+00  0.0000000E+00  0.0000000E+00  0.0000000E+00  0.0000000E+00  0.0000000E+00  0.0000000E+00  0.0000000E+00  0.0000000E+00  0.0000000E+00  0.0000000E+00  0.0000000E+00  0.0000000E+00  0.0000000E+00  0.0000000E+00  0.0000000E+00  0.0000000E+00  0.0000000E+00  0.0000000E+00  0.0000000E+00  0.0000000E+00  0.0000000E+00  0.0000000E+00  0.0000000E+00  0.0000000E+00  0.0000000E+00  0.0000000E+00  0.0000000E+00  0.0000000E+00  0.0000000E+00  0.0000000E+00  0.0000000E+00  0.0000000E+00  0.0000000E+00  0.0000000E+00  1.0000000E-11  0.0000000E+00  0.0000000E+00  0.0000000E+00  0.0000000E+00  1.0000000E-11  0.0000000E+00  "??             "
  0.0000000E+00  0.0000000E+00  0.0000000E+00  0.0000000E+00  0.0000000E+00  0.0000000E+00  0.0000000E+00  0.0000000E+00  8.7580000E-01  2.8515000E+02  0.0000000E+00  0.0000000E+00  0.0000000E+00  0.0000000E+00  0.0000000E+00  0.0000000E+00  0.0000000E+00  0.0000000E+00  0.0000000E+00  0.0000000E+00  0.0000000E+00  0.0000000E+00  0.0000000E+00  0.0000000E+00  0.0000000E+00  0.0000000E+00  0.0000000E+00  0.0000000E+00  0.0000000E+00  0.0000000E+00  0.0000000E+00  0.0000000E+00  0.0000000E+00  0.0000000E+00  0.0000000E+00  0.0000000E+00  0.0000000E+00  0.0000000E+00  0.0000000E+00  0.0000000E+00  0.0000000E+00  0.0000000E+00  0.0000000E+00  0.0000000E+00  0.0000000E+00  1.0000000E-11  0.0000000E+00  0.0000000E+00  0.0000000E+00  0.0000000E+00  1.0000000E-11  0.0000000E+00  "??             "
  0.0000000E+00  0.0000000E+00  0.0000000E+00  0.0000000E+00  0.0000000E+00  0.0000000E+00  0.0000000E+00  0.0000000E+00  7.7010000E-01  2.8815000E+02  0.0000000E+00  0.0000000E+00  0.0000000E+00  0.0000000E+00  0.0000000E+00  0.0000000E+00  0.0000000E+00  0.0000000E+00  0.0000000E+00  0.0000000E+00  0.0000000E+00  0.0000000E+00  0.0000000E+00  0.0000000E+00  0.0000000E+00  0.0000000E+00  0.0000000E+00  0.0000000E+00  0.0000000E+00  0.0000000E+00  0.0000000E+00  0.0000000E+00  0.0000000E+00  0.0000000E+00  0.0000000E+00  0.0000000E+00  0.0000000E+00  0.0000000E+00  0.0000000E+00  0.0000000E+00  0.0000000E+00  0.0000000E+00  0.0000000E+00  0.0000000E+00  0.0000000E+00  1.0000000E-11  0.0000000E+00  0.0000000E+00  0.0000000E+00  0.0000000E+00  1.0000000E-11  0.0000000E+00  "??             "
  0.0000000E+00  0.0000000E+00  0.0000000E+00  0.0000000E+00  0.0000000E+00  0.0000000E+00  0.0000000E+00  0.0000000E+00  7.2230000E-01  2.8915000E+02  0.0000000E+00  0.0000000E+00  0.0000000E+00  0.0000000E+00  0.0000000E+00  0.0000000E+00  0.0000000E+00  0.0000000E+00  0.0000000E+00  0.0000000E+00  0.0000000E+00  0.0000000E+00  0.0000000E+00  0.0000000E+00  0.0000000E+00  0.0000000E+00  0.0000000E+00  0.0000000E+00  0.0000000E+00  0.0000000E+00  0.0000000E+00  0.0000000E+00  0.0000000E+00  0.0000000E+00  0.0000000E+00  0.0000000E+00  0.0000000E+00  0.0000000E+00  0.0000000E+00  0.0000000E+00  0.0000000E+00  0.0000000E+00  0.0000000E+00  0.0000000E+00  0.0000000E+00  1.0000000E-11  0.0000000E+00  0.0000000E+00  0.0000000E+00  0.0000000E+00  1.0000000E-11  0.0000000E+00  "??             "
  0.0000000E+00  0.0000000E+00  0.0000000E+00  0.0000000E+00  0.0000000E+00  0.0000000E+00  0.0000000E+00  0.0000000E+00  6.3420000E-01  2.9015000E+02  0.0000000E+00  0.0000000E+00  0.0000000E+00  0.0000000E+00  0.0000000E+00  0.0000000E+00  0.0000000E+00  0.0000000E+00  0.0000000E+00  0.0000000E+00  0.0000000E+00  0.0000000E+00  0.0000000E+00  0.0000000E+00  0.0000000E+00  0.0000000E+00  0.0000000E+00  0.0000000E+00  0.0000000E+00  0.0000000E+00  0.0000000E+00  0.0000000E+00  0.0000000E+00  0.0000000E+00  0.0000000E+00  0.0000000E+00  0.0000000E+00  0.0000000E+00  0.0000000E+00  0.0000000E+00  0.0000000E+00  0.0000000E+00  0.0000000E+00  0.0000000E+00  0.0000000E+00  1.0000000E-11  0.0000000E+00  0.0000000E+00  0.0000000E+00  0.0000000E+00  1.0000000E-11  0.0000000E+00  "??             "
  0.0000000E+00  0.0000000E+00  0.0000000E+00  0.0000000E+00  0.0000000E+00  0.0000000E+00  0.0000000E+00  0.0000000E+00  6.3640000E-01  2.9115000E+02  0.0000000E+00  0.0000000E+00  0.0000000E+00  0.0000000E+00  0.0000000E+00  0.0000000E+00  0.0000000E+00  0.0000000E+00  0.0000000E+00  0.0000000E+00  0.0000000E+00  0.0000000E+00  0.0000000E+00  0.0000000E+00  0.0000000E+00  0.0000000E+00  0.0000000E+00  0.0000000E+00  0.0000000E+00  0.0000000E+00  0.0000000E+00  0.0000000E+00  0.0000000E+00  0.0000000E+00  0.0000000E+00  0.0000000E+00  0.0000000E+00  0.0000000E+00  0.0000000E+00  0.0000000E+00  0.0000000E+00  0.0000000E+00  0.0000000E+00  0.0000000E+00  0.0000000E+00  1.0000000E-11  0.0000000E+00  0.0000000E+00  0.0000000E+00  0.0000000E+00  1.0000000E-11  0.0000000E+00  "??             "
  0.0000000E+00  0.0000000E+00  0.0000000E+00  0.0000000E+00  0.0000000E+00  0.0000000E+00  0.0000000E+00  0.0000000E+00  5.9300000E-01  2.9015000E+02  0.0000000E+00  0.0000000E+00  0.0000000E+00  0.0000000E+00  0.0000000E+00  0.0000000E+00  0.0000000E+00  0.0000000E+00  0.0000000E+00  0.0000000E+00  0.0000000E+00  0.0000000E+00  0.0000000E+00  0.0000000E+00  0.0000000E+00  0.0000000E+00  0.0000000E+00  0.0000000E+00  0.0000000E+00  0.0000000E+00  0.0000000E+00  0.0000000E+00  0.0000000E+00  0.0000000E+00  0.0000000E+00  0.0000000E+00  0.0000000E+00  0.0000000E+00  0.0000000E+00  0.0000000E+00  0.0000000E+00  0.0000000E+00  0.0000000E+00  0.0000000E+00  0.0000000E+00  1.0000000E-11  0.0000000E+00  0.0000000E+00  0.0000000E+00  0.0000000E+00  1.0000000E-11  0.0000000E+00  "??             "
  0.0000000E+00  0.0000000E+00  0.0000000E+00  0.0000000E+00  0.0000000E+00  0.0000000E+00  0.0000000E+00  0.0000000E+00  6.3190000E-01  2.8915000E+02  0.0000000E+00  0.0000000E+00  0.0000000E+00  0.0000000E+00  0.0000000E+00  0.0000000E+00  0.0000000E+00  0.0000000E+00  0.0000000E+00  0.0000000E+00  0.0000000E+00  0.0000000E+00  0.0000000E+00  0.0000000E+00  0.0000000E+00  0.0000000E+00  0.0000000E+00  0.0000000E+00  0.0000000E+00  0.0000000E+00  0.0000000E+00  0.0000000E+00  0.0000000E+00  0.0000000E+00  0.0000000E+00  0.0000000E+00  0.0000000E+00  0.0000000E+00  0.0000000E+00  0.0000000E+00  0.0000000E+00  0.0000000E+00  0.0000000E+00  0.0000000E+00  0.0000000E+00  1.0000000E-11  0.0000000E+00  0.0000000E+00  0.0000000E+00  0.0000000E+00  1.0000000E-11  0.0000000E+00  "??             "
  0.0000000E+00  0.0000000E+00  0.0000000E+00  0.0000000E+00  0.0000000E+00  0.0000000E+00  0.0000000E+00  0.0000000E+00  7.6850000E-01  2.8715000E+02  0.0000000E+00  0.0000000E+00  0.0000000E+00  0.0000000E+00  0.0000000E+00  0.0000000E+00  0.0000000E+00  0.0000000E+00  0.0000000E+00  0.0000000E+00  0.0000000E+00  0.0000000E+00  0.0000000E+00  0.0000000E+00  0.0000000E+00  0.0000000E+00  0.0000000E+00  0.0000000E+00  0.0000000E+00  0.0000000E+00  0.0000000E+00  0.0000000E+00  0.0000000E+00  0.0000000E+00  0.0000000E+00  0.0000000E+00  0.0000000E+00  0.0000000E+00  0.0000000E+00  0.0000000E+00  0.0000000E+00  0.0000000E+00  0.0000000E+00  0.0000000E+00  0.0000000E+00  1.0000000E-11  0.0000000E+00  0.0000000E+00  0.0000000E+00  0.0000000E+00  1.0000000E-11  0.0000000E+00  "??             "
  0.0000000E+00  0.0000000E+00  0.0000000E+00  0.0000000E+00  0.0000000E+00  0.0000000E+00  0.0000000E+00  0.0000000E+00  7.6850000E-01  2.8715000E+02  0.0000000E+00  0.0000000E+00  0.0000000E+00  0.0000000E+00  0.0000000E+00  0.0000000E+00  0.0000000E+00  0.0000000E+00  0.0000000E+00  0.0000000E+00  0.0000000E+00  0.0000000E+00  0.0000000E+00  0.0000000E+00  0.0000000E+00  0.0000000E+00  0.0000000E+00  0.0000000E+00  0.0000000E+00  0.0000000E+00  0.0000000E+00  0.0000000E+00  0.0000000E+00  0.0000000E+00  0.0000000E+00  0.0000000E+00  0.0000000E+00  0.0000000E+00  0.0000000E+00  0.0000000E+00  0.0000000E+00  0.0000000E+00  0.0000000E+00  0.0000000E+00  0.0000000E+00  1.0000000E-11  0.0000000E+00  0.0000000E+00  0.0000000E+00  0.0000000E+00  1.0000000E-11  0.0000000E+00  "??             "
  0.0000000E+00  0.0000000E+00  0.0000000E+00  0.0000000E+00  0.0000000E+00  0.0000000E+00  0.0000000E+00  0.0000000E+00  7.6690000E-01  2.8615000E+02  0.0000000E+00  0.0000000E+00  0.0000000E+00  0.0000000E+00  0.0000000E+00  0.0000000E+00  0.0000000E+00  0.0000000E+00  0.0000000E+00  0.0000000E+00  0.0000000E+00  0.0000000E+00  0.0000000E+00  0.0000000E+00  0.0000000E+00  0.0000000E+00  0.0000000E+00  0.0000000E+00  0.0000000E+00  0.0000000E+00  0.0000000E+00  0.0000000E+00  0.0000000E+00  0.0000000E+00  0.0000000E+00  0.0000000E+00  0.0000000E+00  0.0000000E+00  0.0000000E+00  0.0000000E+00  0.0000000E+00  0.0000000E+00  0.0000000E+00  0.0000000E+00  0.0000000E+00  1.0000000E-11  0.0000000E+00  0.0000000E+00  0.0000000E+00  0.0000000E+00  1.0000000E-11  0.0000000E+00  "??             "
  0.0000000E+00  0.0000000E+00  0.0000000E+00  0.0000000E+00  0.0000000E+00  0.0000000E+00  0.0000000E+00  0.0000000E+00  8.1890000E-01  2.8515000E+02  0.0000000E+00  0.0000000E+00  0.0000000E+00  0.0000000E+00  0.0000000E+00  0.0000000E+00  0.0000000E+00  0.0000000E+00  0.0000000E+00  0.0000000E+00  0.0000000E+00  0.0000000E+00  0.0000000E+00  0.0000000E+00  0.0000000E+00  0.0000000E+00  0.0000000E+00  0.0000000E+00  0.0000000E+00  0.0000000E+00  0.0000000E+00  0.0000000E+00  0.0000000E+00  0.0000000E+00  0.0000000E+00  0.0000000E+00  0.0000000E+00  0.0000000E+00  0.0000000E+00  0.0000000E+00  0.0000000E+00  0.0000000E+00  0.0000000E+00  0.0000000E+00  0.0000000E+00  1.0000000E-11  0.0000000E+00  0.0000000E+00  0.0000000E+00  0.0000000E+00  1.0000000E-11  0.0000000E+00  "??             "
  0.0000000E+00  0.0000000E+00  0.0000000E+00  0.0000000E+00  0.0000000E+00  0.0000000E+00  0.0000000E+00  0.0000000E+00  7.6530000E-01  2.8515000E+02  0.0000000E+00  0.0000000E+00  0.0000000E+00  0.0000000E+00  0.0000000E+00  0.0000000E+00  0.0000000E+00  0.0000000E+00  0.0000000E+00  0.0000000E+00  0.0000000E+00  0.0000000E+00  0.0000000E+00  0.0000000E+00  0.0000000E+00  0.0000000E+00  0.0000000E+00  0.0000000E+00  0.0000000E+00  0.0000000E+00  0.0000000E+00  0.0000000E+00  0.0000000E+00  0.0000000E+00  0.0000000E+00  0.0000000E+00  0.0000000E+00  0.0000000E+00  0.0000000E+00  0.0000000E+00  0.0000000E+00  0.0000000E+00  0.0000000E+00  0.0000000E+00  0.0000000E+00  1.0000000E-11  0.0000000E+00  0.0000000E+00  0.0000000E+00  0.0000000E+00  1.0000000E-11  0.0000000E+00  "??             "
  0.0000000E+00  0.0000000E+00  0.0000000E+00  0.0000000E+00  0.0000000E+00  0.0000000E+00  0.0000000E+00  0.0000000E+00  8.1890000E-01  2.8515000E+02  0.0000000E+00  0.0000000E+00  0.0000000E+00  0.0000000E+00  0.0000000E+00  0.0000000E+00  0.0000000E+00  0.0000000E+00  0.0000000E+00  0.0000000E+00  0.0000000E+00  0.0000000E+00  0.0000000E+00  0.0000000E+00  0.0000000E+00  0.0000000E+00  0.0000000E+00  0.0000000E+00  0.0000000E+00  0.0000000E+00  0.0000000E+00  0.0000000E+00  0.0000000E+00  0.0000000E+00  0.0000000E+00  0.0000000E+00  0.0000000E+00  0.0000000E+00  0.0000000E+00  0.0000000E+00  0.0000000E+00  0.0000000E+00  0.0000000E+00  0.0000000E+00  0.0000000E+00  1.0000000E-11  0.0000000E+00  0.0000000E+00  0.0000000E+00  0.0000000E+00  1.0000000E-11  0.0000000E+00  "??             "
  0.0000000E+00  0.0000000E+00  0.0000000E+00  0.0000000E+00  0.0000000E+00  0.0000000E+00  0.0000000E+00  0.0000000E+00  9.3560000E-01  2.8415000E+02  0.0000000E+00  0.0000000E+00  0.0000000E+00  0.0000000E+00  0.0000000E+00  0.0000000E+00  0.0000000E+00  0.0000000E+00  0.0000000E+00  0.0000000E+00  0.0000000E+00  0.0000000E+00  0.0000000E+00  0.0000000E+00  0.0000000E+00  0.0000000E+00  0.0000000E+00  0.0000000E+00  0.0000000E+00  0.0000000E+00  0.0000000E+00  0.0000000E+00  0.0000000E+00  0.0000000E+00  0.0000000E+00  0.0000000E+00  0.0000000E+00  0.0000000E+00  0.0000000E+00  0.0000000E+00  0.0000000E+00  0.0000000E+00  0.0000000E+00  0.0000000E+00  0.0000000E+00  1.0000000E-11  0.0000000E+00  0.0000000E+00  0.0000000E+00  0.0000000E+00  1.0000000E-11  0.0000000E+00  "??             "
  0.0000000E+00  0.0000000E+00  0.0000000E+00  0.0000000E+00  0.0000000E+00  0.0000000E+00  0.0000000E+00  0.0000000E+00  9.3460000E-01  2.8215000E+02  0.0000000E+00  0.0000000E+00  0.0000000E+00  0.0000000E+00  0.0000000E+00  0.0000000E+00  0.0000000E+00  0.0000000E+00  0.0000000E+00  0.0000000E+00  0.0000000E+00  0.0000000E+00  0.0000000E+00  0.0000000E+00  0.0000000E+00  0.0000000E+00  0.0000000E+00  0.0000000E+00  0.0000000E+00  0.0000000E+00  0.0000000E+00  0.0000000E+00  0.0000000E+00  0.0000000E+00  0.0000000E+00  0.0000000E+00  0.0000000E+00  0.0000000E+00  0.0000000E+00  0.0000000E+00  0.0000000E+00  0.0000000E+00  0.0000000E+00  0.0000000E+00  0.0000000E+00  1.0000000E-11  0.0000000E+00  0.0000000E+00  0.0000000E+00  0.0000000E+00  1.0000000E-11  0.0000000E+00  "??             "
  0.0000000E+00  0.0000000E+00  0.0000000E+00  0.0000000E+00  0.0000000E+00  0.0000000E+00  0.0000000E+00  0.0000000E+00  1.0000000E+00  2.8215000E+02  0.0000000E+00  0.0000000E+00  0.0000000E+00  0.0000000E+00  0.0000000E+00  0.0000000E+00  0.0000000E+00  0.0000000E+00  0.0000000E+00  0.0000000E+00  0.0000000E+00  0.0000000E+00  0.0000000E+00  0.0000000E+00  0.0000000E+00  0.0000000E+00  0.0000000E+00  0.0000000E+00  0.0000000E+00  0.0000000E+00  0.0000000E+00  0.0000000E+00  0.0000000E+00  0.0000000E+00  0.0000000E+00  0.0000000E+00  0.0000000E+00  0.0000000E+00  0.0000000E+00  0.0000000E+00  0.0000000E+00  0.0000000E+00  0.0000000E+00  0.0000000E+00  0.0000000E+00  1.0000000E-11  0.0000000E+00  0.0000000E+00  0.0000000E+00  0.0000000E+00  1.0000000E-11  0.0000000E+00  "??             "
  0.0000000E+00  0.0000000E+00  0.0000000E+00  0.0000000E+00  0.0000000E+00  0.0000000E+00  0.0000000E+00  0.0000000E+00  1.0000000E+00  2.8215000E+02  0.0000000E+00  0.0000000E+00  0.0000000E+00  0.0000000E+00  0.0000000E+00  0.0000000E+00  0.0000000E+00  0.0000000E+00  0.0000000E+00  0.0000000E+00  0.0000000E+00  0.0000000E+00  0.0000000E+00  0.0000000E+00  0.0000000E+00  0.0000000E+00  0.0000000E+00  0.0000000E+00  0.0000000E+00  0.0000000E+00  0.0000000E+00  0.0000000E+00  0.0000000E+00  0.0000000E+00  0.0000000E+00  0.0000000E+00  0.0000000E+00  0.0000000E+00  0.0000000E+00  0.0000000E+00  0.0000000E+00  0.0000000E+00  0.0000000E+00  0.0000000E+00  0.0000000E+00  1.0000000E-11  0.0000000E+00  0.0000000E+00  0.0000000E+00  0.0000000E+00  1.0000000E-11  0.0000000E+00  "??             "
  0.0000000E+00  0.0000000E+00  0.0000000E+00  0.0000000E+00  0.0000000E+00  0.0000000E+00  0.0000000E+00  0.0000000E+00  1.0000000E+00  2.8115000E+02  0.0000000E+00  0.0000000E+00  0.0000000E+00  0.0000000E+00  0.0000000E+00  0.0000000E+00  0.0000000E+00  0.0000000E+00  0.0000000E+00  0.0000000E+00  0.0000000E+00  0.0000000E+00  0.0000000E+00  0.0000000E+00  0.0000000E+00  0.0000000E+00  0.0000000E+00  0.0000000E+00  0.0000000E+00  0.0000000E+00  0.0000000E+00  0.0000000E+00  0.0000000E+00  0.0000000E+00  0.0000000E+00  0.0000000E+00  0.0000000E+00  0.0000000E+00  0.0000000E+00  0.0000000E+00  0.0000000E+00  0.0000000E+00  0.0000000E+00  0.0000000E+00  0.0000000E+00  1.0000000E-11  0.0000000E+00  0.0000000E+00  0.0000000E+00  0.0000000E+00  1.0000000E-11  0.0000000E+00  "??             "
  0.0000000E+00  0.0000000E+00  0.0000000E+00  0.0000000E+00  0.0000000E+00  0.0000000E+00  0.0000000E+00  0.0000000E+00  1.0000000E+00  2.8015000E+02  0.0000000E+00  0.0000000E+00  0.0000000E+00  0.0000000E+00  0.0000000E+00  0.0000000E+00  0.0000000E+00  0.0000000E+00  0.0000000E+00  0.0000000E+00  0.0000000E+00  0.0000000E+00  0.0000000E+00  0.0000000E+00  0.0000000E+00  0.0000000E+00  0.0000000E+00  0.0000000E+00  0.0000000E+00  0.0000000E+00  0.0000000E+00  0.0000000E+00  0.0000000E+00  0.0000000E+00  0.0000000E+00  0.0000000E+00  0.0000000E+00  0.0000000E+00  0.0000000E+00  0.0000000E+00  0.0000000E+00  0.0000000E+00  0.0000000E+00  0.0000000E+00  0.0000000E+00  1.0000000E-11  0.0000000E+00  0.0000000E+00  0.0000000E+00  0.0000000E+00  1.0000000E-11  0.0000000E+00  "??             "
  0.0000000E+00  0.0000000E+00  0.0000000E+00  0.0000000E+00  0.0000000E+00  0.0000000E+00  0.0000000E+00  0.0000000E+00  1.0000000E+00  2.8015000E+02  0.0000000E+00  0.0000000E+00  0.0000000E+00  0.0000000E+00  0.0000000E+00  0.0000000E+00  0.0000000E+00  0.0000000E+00  0.0000000E+00  0.0000000E+00  0.0000000E+00  0.0000000E+00  0.0000000E+00  0.0000000E+00  0.0000000E+00  0.0000000E+00  0.0000000E+00  0.0000000E+00  0.0000000E+00  0.0000000E+00  0.0000000E+00  0.0000000E+00  0.0000000E+00  0.0000000E+00  0.0000000E+00  0.0000000E+00  0.0000000E+00  0.0000000E+00  0.0000000E+00  0.0000000E+00  0.0000000E+00  0.0000000E+00  0.0000000E+00  0.0000000E+00  0.0000000E+00  1.0000000E-11  0.0000000E+00  0.0000000E+00  0.0000000E+00  0.0000000E+00  1.0000000E-11  0.0000000E+00  "??             "
  0.0000000E+00  0.0000000E+00  0.0000000E+00  0.0000000E+00  0.0000000E+00  0.0000000E+00  0.0000000E+00  0.0000000E+00  1.0000000E+00  2.7915000E+02  0.0000000E+00  0.0000000E+00  0.0000000E+00  0.0000000E+00  0.0000000E+00  0.0000000E+00  0.0000000E+00  0.0000000E+00  0.0000000E+00  0.0000000E+00  0.0000000E+00  0.0000000E+00  0.0000000E+00  0.0000000E+00  0.0000000E+00  0.0000000E+00  0.0000000E+00  0.0000000E+00  0.0000000E+00  0.0000000E+00  0.0000000E+00  0.0000000E+00  0.0000000E+00  0.0000000E+00  0.0000000E+00  0.0000000E+00  0.0000000E+00  0.0000000E+00  0.0000000E+00  0.0000000E+00  0.0000000E+00  0.0000000E+00  0.0000000E+00  0.0000000E+00  0.0000000E+00  1.0000000E-11  0.0000000E+00  0.0000000E+00  0.0000000E+00  0.0000000E+00  1.0000000E-11  0.0000000E+00  "??             "
  0.0000000E+00  0.0000000E+00  0.0000000E+00  0.0000000E+00  0.0000000E+00  0.0000000E+00  0.0000000E+00  0.0000000E+00  1.0000000E+00  2.8015000E+02  0.0000000E+00  0.0000000E+00  0.0000000E+00  0.0000000E+00  0.0000000E+00  0.0000000E+00  0.0000000E+00  0.0000000E+00  0.0000000E+00  0.0000000E+00  0.0000000E+00  0.0000000E+00  0.0000000E+00  0.0000000E+00  0.0000000E+00  0.0000000E+00  0.0000000E+00  0.0000000E+00  0.0000000E+00  0.0000000E+00  0.0000000E+00  0.0000000E+00  0.0000000E+00  0.0000000E+00  0.0000000E+00  0.0000000E+00  0.0000000E+00  0.0000000E+00  0.0000000E+00  0.0000000E+00  0.0000000E+00  0.0000000E+00  0.0000000E+00  0.0000000E+00  0.0000000E+00  1.0000000E-11  0.0000000E+00  0.0000000E+00  0.0000000E+00  0.0000000E+00  1.0000000E-11  0.0000000E+00  "??             "
  0.0000000E+00  0.0000000E+00  0.0000000E+00  0.0000000E+00  0.0000000E+00  0.0000000E+00  0.0000000E+00  0.0000000E+00  1.0000000E+00  2.8015000E+02  0.0000000E+00  0.0000000E+00  0.0000000E+00  0.0000000E+00  0.0000000E+00  0.0000000E+00  0.0000000E+00  0.0000000E+00  0.0000000E+00  0.0000000E+00  0.0000000E+00  0.0000000E+00  0.0000000E+00  0.0000000E+00  0.0000000E+00  0.0000000E+00  0.0000000E+00  0.0000000E+00  0.0000000E+00  0.0000000E+00  0.0000000E+00  0.0000000E+00  0.0000000E+00  0.0000000E+00  0.0000000E+00  0.0000000E+00  0.0000000E+00  0.0000000E+00  0.0000000E+00  0.0000000E+00  0.0000000E+00  0.0000000E+00  0.0000000E+00  0.0000000E+00  0.0000000E+00  1.0000000E-11  0.0000000E+00  0.0000000E+00  0.0000000E+00  0.0000000E+00  1.0000000E-11  0.0000000E+00  "??             "
  0.0000000E+00  0.0000000E+00  0.0000000E+00  0.0000000E+00  0.0000000E+00  0.0000000E+00  0.0000000E+00  0.0000000E+00  7.6370000E-01  2.8415000E+02  0.0000000E+00  0.0000000E+00  0.0000000E+00  0.0000000E+00  0.0000000E+00  0.0000000E+00  0.0000000E+00  0.0000000E+00  0.0000000E+00  0.0000000E+00  0.0000000E+00  0.0000000E+00  0.0000000E+00  0.0000000E+00  0.0000000E+00  0.0000000E+00  0.0000000E+00  0.0000000E+00  0.0000000E+00  0.0000000E+00  0.0000000E+00  0.0000000E+00  0.0000000E+00  0.0000000E+00  0.0000000E+00  0.0000000E+00  0.0000000E+00  0.0000000E+00  0.0000000E+00  0.0000000E+00  0.0000000E+00  0.0000000E+00  0.0000000E+00  0.0000000E+00  0.0000000E+00  1.0000000E-11  0.0000000E+00  0.0000000E+00  0.0000000E+00  0.0000000E+00  1.0000000E-11  0.0000000E+00  "??             "
  0.0000000E+00  0.0000000E+00  0.0000000E+00  0.0000000E+00  0.0000000E+00  0.0000000E+00  0.0000000E+00  0.0000000E+00  4.7770000E-01  2.8815000E+02  0.0000000E+00  0.0000000E+00  0.0000000E+00  0.0000000E+00  0.0000000E+00  0.0000000E+00  0.0000000E+00  0.0000000E+00  0.0000000E+00  0.0000000E+00  0.0000000E+00  0.0000000E+00  0.0000000E+00  0.0000000E+00  0.0000000E+00  0.0000000E+00  0.0000000E+00  0.0000000E+00  0.0000000E+00  0.0000000E+00  0.0000000E+00  0.0000000E+00  0.0000000E+00  0.0000000E+00  0.0000000E+00  0.0000000E+00  0.0000000E+00  0.0000000E+00  0.0000000E+00  0.0000000E+00  0.0000000E+00  0.0000000E+00  0.0000000E+00  0.0000000E+00  0.0000000E+00  1.0000000E-11  0.0000000E+00  0.0000000E+00  0.0000000E+00  0.0000000E+00  1.0000000E-11  0.0000000E+00  "??             "
  0.0000000E+00  0.0000000E+00  0.0000000E+00  0.0000000E+00  0.0000000E+00  0.0000000E+00  0.0000000E+00  0.0000000E+00  3.3980000E-01  2.9015000E+02  0.0000000E+00  0.0000000E+00  0.0000000E+00  0.0000000E+00  0.0000000E+00  0.0000000E+00  0.0000000E+00  0.0000000E+00  0.0000000E+00  0.0000000E+00  0.0000000E+00  0.0000000E+00  0.0000000E+00  0.0000000E+00  0.0000000E+00  0.0000000E+00  0.0000000E+00  0.0000000E+00  0.0000000E+00  0.0000000E+00  0.0000000E+00  0.0000000E+00  0.0000000E+00  0.0000000E+00  0.0000000E+00  0.0000000E+00  0.0000000E+00  0.0000000E+00  0.0000000E+00  0.0000000E+00  0.0000000E+00  0.0000000E+00  0.0000000E+00  0.0000000E+00  0.0000000E+00  1.0000000E-11  0.0000000E+00  0.0000000E+00  0.0000000E+00  0.0000000E+00  1.0000000E-11  0.0000000E+00  "??             "
  0.0000000E+00  0.0000000E+00  0.0000000E+00  0.0000000E+00  0.0000000E+00  0.0000000E+00  0.0000000E+00  0.0000000E+00  3.1320000E-01  2.8915000E+02  0.0000000E+00  0.0000000E+00  0.0000000E+00  0.0000000E+00  0.0000000E+00  0.0000000E+00  0.0000000E+00  0.0000000E+00  0.0000000E+00  0.0000000E+00  0.0000000E+00  0.0000000E+00  0.0000000E+00  0.0000000E+00  0.0000000E+00  0.0000000E+00  0.0000000E+00  0.0000000E+00  0.0000000E+00  0.0000000E+00  0.0000000E+00  0.0000000E+00  0.0000000E+00  0.0000000E+00  0.0000000E+00  0.0000000E+00  0.0000000E+00  0.0000000E+00  0.0000000E+00  0.0000000E+00  0.0000000E+00  0.0000000E+00  0.0000000E+00  0.0000000E+00  0.0000000E+00  1.0000000E-11  0.0000000E+00  0.0000000E+00  0.0000000E+00  0.0000000E+00  1.0000000E-11  0.0000000E+00  "??             "
  0.0000000E+00  0.0000000E+00  0.0000000E+00  0.0000000E+00  0.0000000E+00  0.0000000E+00  0.0000000E+00  0.0000000E+00  2.9400000E-01  2.9015000E+02  0.0000000E+00  0.0000000E+00  0.0000000E+00  0.0000000E+00  0.0000000E+00  0.0000000E+00  0.0000000E+00  0.0000000E+00  0.0000000E+00  0.0000000E+00  0.0000000E+00  0.0000000E+00  0.0000000E+00  0.0000000E+00  0.0000000E+00  0.0000000E+00  0.0000000E+00  0.0000000E+00  0.0000000E+00  0.0000000E+00  0.0000000E+00  0.0000000E+00  0.0000000E+00  0.0000000E+00  0.0000000E+00  0.0000000E+00  0.0000000E+00  0.0000000E+00  0.0000000E+00  0.0000000E+00  0.0000000E+00  0.0000000E+00  0.0000000E+00  0.0000000E+00  0.0000000E+00  1.0000000E-11  0.0000000E+00  0.0000000E+00  0.0000000E+00  0.0000000E+00  1.0000000E-11  0.0000000E+00  "??             "
  0.0000000E+00  0.0000000E+00  0.0000000E+00  0.0000000E+00  0.0000000E+00  0.0000000E+00  0.0000000E+00  0.0000000E+00  2.9400000E-01  2.9015000E+02  0.0000000E+00  0.0000000E+00  0.0000000E+00  0.0000000E+00  0.0000000E+00  0.0000000E+00  0.0000000E+00  0.0000000E+00  0.0000000E+00  0.0000000E+00  0.0000000E+00  0.0000000E+00  0.0000000E+00  0.0000000E+00  0.0000000E+00  0.0000000E+00  0.0000000E+00  0.0000000E+00  0.0000000E+00  0.0000000E+00  0.0000000E+00  0.0000000E+00  0.0000000E+00  0.0000000E+00  0.0000000E+00  0.0000000E+00  0.0000000E+00  0.0000000E+00  0.0000000E+00  0.0000000E+00  0.0000000E+00  0.0000000E+00  0.0000000E+00  0.0000000E+00  0.0000000E+00  1.0000000E-11  0.0000000E+00  0.0000000E+00  0.0000000E+00  0.0000000E+00  1.0000000E-11  0.0000000E+00  "??             "
  0.0000000E+00  0.0000000E+00  0.0000000E+00  0.0000000E+00  0.0000000E+00  0.0000000E+00  0.0000000E+00  0.0000000E+00  3.1320000E-01  2.8915000E+02  0.0000000E+00  0.0000000E+00  0.0000000E+00  0.0000000E+00  0.0000000E+00  0.0000000E+00  0.0000000E+00  0.0000000E+00  0.0000000E+00  0.0000000E+00  0.0000000E+00  0.0000000E+00  0.0000000E+00  0.0000000E+00  0.0000000E+00  0.0000000E+00  0.0000000E+00  0.0000000E+00  0.0000000E+00  0.0000000E+00  0.0000000E+00  0.0000000E+00  0.0000000E+00  0.0000000E+00  0.0000000E+00  0.0000000E+00  0.0000000E+00  0.0000000E+00  0.0000000E+00  0.0000000E+00  0.0000000E+00  0.0000000E+00  0.0000000E+00  0.0000000E+00  0.0000000E+00  1.0000000E-11  0.0000000E+00  0.0000000E+00  0.0000000E+00  0.0000000E+00  1.0000000E-11  0.0000000E+00  "??             "
  0.0000000E+00  0.0000000E+00  0.0000000E+00  0.0000000E+00  0.0000000E+00  0.0000000E+00  0.0000000E+00  0.0000000E+00  3.3400000E-01  2.8815000E+02  0.0000000E+00  0.0000000E+00  0.0000000E+00  0.0000000E+00  0.0000000E+00  0.0000000E+00  0.0000000E+00  0.0000000E+00  0.0000000E+00  0.0000000E+00  0.0000000E+00  0.0000000E+00  0.0000000E+00  0.0000000E+00  0.0000000E+00  0.0000000E+00  0.0000000E+00  0.0000000E+00  0.0000000E+00  0.0000000E+00  0.0000000E+00  0.0000000E+00  0.0000000E+00  0.0000000E+00  0.0000000E+00  0.0000000E+00  0.0000000E+00  0.0000000E+00  0.0000000E+00  0.0000000E+00  0.0000000E+00  0.0000000E+00  0.0000000E+00  0.0000000E+00  0.0000000E+00  1.0000000E-11  0.0000000E+00  0.0000000E+00  0.0000000E+00  0.0000000E+00  1.0000000E-11  0.0000000E+00  "??             "
  0.0000000E+00  0.0000000E+00  0.0000000E+00  0.0000000E+00  0.0000000E+00  0.0000000E+00  0.0000000E+00  0.0000000E+00  4.3950000E-01  2.8615000E+02  0.0000000E+00  0.0000000E+00  0.0000000E+00  0.0000000E+00  0.0000000E+00  0.0000000E+00  0.0000000E+00  0.0000000E+00  0.0000000E+00  0.0000000E+00  0.0000000E+00  0.0000000E+00  0.0000000E+00  0.0000000E+00  0.0000000E+00  0.0000000E+00  0.0000000E+00  0.0000000E+00  0.0000000E+00  0.0000000E+00  0.0000000E+00  0.0000000E+00  0.0000000E+00  0.0000000E+00  0.0000000E+00  0.0000000E+00  0.0000000E+00  0.0000000E+00  0.0000000E+00  0.0000000E+00  0.0000000E+00  0.0000000E+00  0.0000000E+00  0.0000000E+00  0.0000000E+00  1.0000000E-11  0.0000000E+00  0.0000000E+00  0.0000000E+00  0.0000000E+00  1.0000000E-11  0.0000000E+00  "??             "
  0.0000000E+00  0.0000000E+00  0.0000000E+00  0.0000000E+00  0.0000000E+00  0.0000000E+00  0.0000000E+00  0.0000000E+00  5.0410000E-01  2.8515000E+02  0.0000000E+00  0.0000000E+00  0.0000000E+00  0.0000000E+00  0.0000000E+00  0.0000000E+00  0.0000000E+00  0.0000000E+00  0.0000000E+00  0.0000000E+00  0.0000000E+00  0.0000000E+00  0.0000000E+00  0.0000000E+00  0.0000000E+00  0.0000000E+00  0.0000000E+00  0.0000000E+00  0.0000000E+00  0.0000000E+00  0.0000000E+00  0.0000000E+00  0.0000000E+00  0.0000000E+00  0.0000000E+00  0.0000000E+00  0.0000000E+00  0.0000000E+00  0.0000000E+00  0.0000000E+00  0.0000000E+00  0.0000000E+00  0.0000000E+00  0.0000000E+00  0.0000000E+00  1.0000000E-11  0.0000000E+00  0.0000000E+00  0.0000000E+00  0.0000000E+00  1.0000000E-11  0.0000000E+00  "??             "
  0.0000000E+00  0.0000000E+00  0.0000000E+00  0.0000000E+00  0.0000000E+00  0.0000000E+00  0.0000000E+00  0.0000000E+00  5.7810000E-01  2.8415000E+02  0.0000000E+00  0.0000000E+00  0.0000000E+00  0.0000000E+00  0.0000000E+00  0.0000000E+00  0.0000000E+00  0.0000000E+00  0.0000000E+00  0.0000000E+00  0.0000000E+00  0.0000000E+00  0.0000000E+00  0.0000000E+00  0.0000000E+00  0.0000000E+00  0.0000000E+00  0.0000000E+00  0.0000000E+00  0.0000000E+00  0.0000000E+00  0.0000000E+00  0.0000000E+00  0.0000000E+00  0.0000000E+00  0.0000000E+00  0.0000000E+00  0.0000000E+00  0.0000000E+00  0.0000000E+00  0.0000000E+00  0.0000000E+00  0.0000000E+00  0.0000000E+00  0.0000000E+00  1.0000000E-11  0.0000000E+00  0.0000000E+00  0.0000000E+00  0.0000000E+00  1.0000000E-11  0.0000000E+00  "??             "
  0.0000000E+00  0.0000000E+00  0.0000000E+00  0.0000000E+00  0.0000000E+00  0.0000000E+00  0.0000000E+00  0.0000000E+00  5.7810000E-01  2.8415000E+02  0.0000000E+00  0.0000000E+00  0.0000000E+00  0.0000000E+00  0.0000000E+00  0.0000000E+00  0.0000000E+00  0.0000000E+00  0.0000000E+00  0.0000000E+00  0.0000000E+00  0.0000000E+00  0.0000000E+00  0.0000000E+00  0.0000000E+00  0.0000000E+00  0.0000000E+00  0.0000000E+00  0.0000000E+00  0.0000000E+00  0.0000000E+00  0.0000000E+00  0.0000000E+00  0.0000000E+00  0.0000000E+00  0.0000000E+00  0.0000000E+00  0.0000000E+00  0.0000000E+00  0.0000000E+00  0.0000000E+00  0.0000000E+00  0.0000000E+00  0.0000000E+00  0.0000000E+00  1.0000000E-11  0.0000000E+00  0.0000000E+00  0.0000000E+00  0.0000000E+00  1.0000000E-11  0.0000000E+00  "??             "
  0.0000000E+00  0.0000000E+00  0.0000000E+00  0.0000000E+00  0.0000000E+00  0.0000000E+00  0.0000000E+00  0.0000000E+00  6.1800000E-01  2.8315000E+02  0.0000000E+00  0.0000000E+00  0.0000000E+00  0.0000000E+00  0.0000000E+00  0.0000000E+00  0.0000000E+00  0.0000000E+00  0.0000000E+00  0.0000000E+00  0.0000000E+00  0.0000000E+00  0.0000000E+00  0.0000000E+00  0.0000000E+00  0.0000000E+00  0.0000000E+00  0.0000000E+00  0.0000000E+00  0.0000000E+00  0.0000000E+00  0.0000000E+00  0.0000000E+00  0.0000000E+00  0.0000000E+00  0.0000000E+00  0.0000000E+00  0.0000000E+00  0.0000000E+00  0.0000000E+00  0.0000000E+00  0.0000000E+00  0.0000000E+00  0.0000000E+00  0.0000000E+00  1.0000000E-11  0.0000000E+00  0.0000000E+00  0.0000000E+00  0.0000000E+00  1.0000000E-11  0.0000000E+00  "??             "
  0.0000000E+00  0.0000000E+00  0.0000000E+00  0.0000000E+00  0.0000000E+00  0.0000000E+00  0.0000000E+00  0.0000000E+00  6.6090000E-01  2.8215000E+02  0.0000000E+00  0.0000000E+00  0.0000000E+00  0.0000000E+00  0.0000000E+00  0.0000000E+00  0.0000000E+00  0.0000000E+00  0.0000000E+00  0.0000000E+00  0.0000000E+00  0.0000000E+00  0.0000000E+00  0.0000000E+00  0.0000000E+00  0.0000000E+00  0.0000000E+00  0.0000000E+00  0.0000000E+00  0.0000000E+00  0.0000000E+00  0.0000000E+00  0.0000000E+00  0.0000000E+00  0.0000000E+00  0.0000000E+00  0.0000000E+00  0.0000000E+00  0.0000000E+00  0.0000000E+00  0.0000000E+00  0.0000000E+00  0.0000000E+00  0.0000000E+00  0.0000000E+00  1.0000000E-11  0.0000000E+00  0.0000000E+00  0.0000000E+00  0.0000000E+00  1.0000000E-11  0.0000000E+00  "??             "
  0.0000000E+00  0.0000000E+00  0.0000000E+00  0.0000000E+00  0.0000000E+00  0.0000000E+00  0.0000000E+00  0.0000000E+00  6.6090000E-01  2.8215000E+02  0.0000000E+00  0.0000000E+00  0.0000000E+00  0.0000000E+00  0.0000000E+00  0.0000000E+00  0.0000000E+00  0.0000000E+00  0.0000000E+00  0.0000000E+00  0.0000000E+00  0.0000000E+00  0.0000000E+00  0.0000000E+00  0.0000000E+00  0.0000000E+00  0.0000000E+00  0.0000000E+00  0.0000000E+00  0.0000000E+00  0.0000000E+00  0.0000000E+00  0.0000000E+00  0.0000000E+00  0.0000000E+00  0.0000000E+00  0.0000000E+00  0.0000000E+00  0.0000000E+00  0.0000000E+00  0.0000000E+00  0.0000000E+00  0.0000000E+00  0.0000000E+00  0.0000000E+00  1.0000000E-11  0.0000000E+00  0.0000000E+00  0.0000000E+00  0.0000000E+00  1.0000000E-11  0.0000000E+00  "??             "
  0.0000000E+00  0.0000000E+00  0.0000000E+00  0.0000000E+00  0.0000000E+00  0.0000000E+00  0.0000000E+00  0.0000000E+00  7.5700000E-01  2.8015000E+02  0.0000000E+00  0.0000000E+00  0.0000000E+00  0.0000000E+00  0.0000000E+00  0.0000000E+00  0.0000000E+00  0.0000000E+00  0.0000000E+00  0.0000000E+00  0.0000000E+00  0.0000000E+00  0.0000000E+00  0.0000000E+00  0.0000000E+00  0.0000000E+00  0.0000000E+00  0.0000000E+00  0.0000000E+00  0.0000000E+00  0.0000000E+00  0.0000000E+00  0.0000000E+00  0.0000000E+00  0.0000000E+00  0.0000000E+00  0.0000000E+00  0.0000000E+00  0.0000000E+00  0.0000000E+00  0.0000000E+00  0.0000000E+00  0.0000000E+00  0.0000000E+00  0.0000000E+00  1.0000000E-11  0.0000000E+00  0.0000000E+00  0.0000000E+00  0.0000000E+00  1.0000000E-11  0.0000000E+00  "??             "
  0.0000000E+00  0.0000000E+00  0.0000000E+00  0.0000000E+00  0.0000000E+00  0.0000000E+00  0.0000000E+00  0.0000000E+00  7.5700000E-01  2.8015000E+02  0.0000000E+00  0.0000000E+00  0.0000000E+00  0.0000000E+00  0.0000000E+00  0.0000000E+00  0.0000000E+00  0.0000000E+00  0.0000000E+00  0.0000000E+00  0.0000000E+00  0.0000000E+00  0.0000000E+00  0.0000000E+00  0.0000000E+00  0.0000000E+00  0.0000000E+00  0.0000000E+00  0.0000000E+00  0.0000000E+00  0.0000000E+00  0.0000000E+00  0.0000000E+00  0.0000000E+00  0.0000000E+00  0.0000000E+00  0.0000000E+00  0.0000000E+00  0.0000000E+00  0.0000000E+00  0.0000000E+00  0.0000000E+00  0.0000000E+00  0.0000000E+00  0.0000000E+00  1.0000000E-11  0.0000000E+00  0.0000000E+00  0.0000000E+00  0.0000000E+00  1.0000000E-11  0.0000000E+00  "??             "
  0.0000000E+00  0.0000000E+00  0.0000000E+00  0.0000000E+00  0.0000000E+00  0.0000000E+00  0.0000000E+00  0.0000000E+00  7.5700000E-01  2.8015000E+02  0.0000000E+00  0.0000000E+00  0.0000000E+00  0.0000000E+00  0.0000000E+00  0.0000000E+00  0.0000000E+00  0.0000000E+00  0.0000000E+00  0.0000000E+00  0.0000000E+00  0.0000000E+00  0.0000000E+00  0.0000000E+00  0.0000000E+00  0.0000000E+00  0.0000000E+00  0.0000000E+00  0.0000000E+00  0.0000000E+00  0.0000000E+00  0.0000000E+00  0.0000000E+00  0.0000000E+00  0.0000000E+00  0.0000000E+00  0.0000000E+00  0.0000000E+00  0.0000000E+00  0.0000000E+00  0.0000000E+00  0.0000000E+00  0.0000000E+00  0.0000000E+00  0.0000000E+00  1.0000000E-11  0.0000000E+00  0.0000000E+00  0.0000000E+00  0.0000000E+00  1.0000000E-11  0.0000000E+00  "??             "
  0.0000000E+00  0.0000000E+00  0.0000000E+00  0.0000000E+00  0.0000000E+00  0.0000000E+00  0.0000000E+00  0.0000000E+00  8.1090000E-01  2.7915000E+02  0.0000000E+00  0.0000000E+00  0.0000000E+00  0.0000000E+00  0.0000000E+00  0.0000000E+00  0.0000000E+00  0.0000000E+00  0.0000000E+00  0.0000000E+00  0.0000000E+00  0.0000000E+00  0.0000000E+00  0.0000000E+00  0.0000000E+00  0.0000000E+00  0.0000000E+00  0.0000000E+00  0.0000000E+00  0.0000000E+00  0.0000000E+00  0.0000000E+00  0.0000000E+00  0.0000000E+00  0.0000000E+00  0.0000000E+00  0.0000000E+00  0.0000000E+00  0.0000000E+00  0.0000000E+00  0.0000000E+00  0.0000000E+00  0.0000000E+00  0.0000000E+00  0.0000000E+00  1.0000000E-11  0.0000000E+00  0.0000000E+00  0.0000000E+00  0.0000000E+00  1.0000000E-11  0.0000000E+00  "??             "
  0.0000000E+00  0.0000000E+00  0.0000000E+00  0.0000000E+00  0.0000000E+00  0.0000000E+00  0.0000000E+00  0.0000000E+00  8.1090000E-01  2.7915000E+02  0.0000000E+00  0.0000000E+00  0.0000000E+00  0.0000000E+00  0.0000000E+00  0.0000000E+00  0.0000000E+00  0.0000000E+00  0.0000000E+00  0.0000000E+00  0.0000000E+00  0.0000000E+00  0.0000000E+00  0.0000000E+00  0.0000000E+00  0.0000000E+00  0.0000000E+00  0.0000000E+00  0.0000000E+00  0.0000000E+00  0.0000000E+00  0.0000000E+00  0.0000000E+00  0.0000000E+00  0.0000000E+00  0.0000000E+00  0.0000000E+00  0.0000000E+00  0.0000000E+00  0.0000000E+00  0.0000000E+00  0.0000000E+00  0.0000000E+00  0.0000000E+00  0.0000000E+00  1.0000000E-11  0.0000000E+00  0.0000000E+00  0.0000000E+00  0.0000000E+00  1.0000000E-11  0.0000000E+00  "??             "
  0.0000000E+00  0.0000000E+00  0.0000000E+00  0.0000000E+00  0.0000000E+00  0.0000000E+00  0.0000000E+00  0.0000000E+00  8.7010000E-01  2.7915000E+02  0.0000000E+00  0.0000000E+00  0.0000000E+00  0.0000000E+00  0.0000000E+00  0.0000000E+00  0.0000000E+00  0.0000000E+00  0.0000000E+00  0.0000000E+00  0.0000000E+00  0.0000000E+00  0.0000000E+00  0.0000000E+00  0.0000000E+00  0.0000000E+00  0.0000000E+00  0.0000000E+00  0.0000000E+00  0.0000000E+00  0.0000000E+00  0.0000000E+00  0.0000000E+00  0.0000000E+00  0.0000000E+00  0.0000000E+00  0.0000000E+00  0.0000000E+00  0.0000000E+00  0.0000000E+00  0.0000000E+00  0.0000000E+00  0.0000000E+00  0.0000000E+00  0.0000000E+00  1.0000000E-11  0.0000000E+00  0.0000000E+00  0.0000000E+00  0.0000000E+00  1.0000000E-11  0.0000000E+00  "??             "
  0.0000000E+00  0.0000000E+00  0.0000000E+00  0.0000000E+00  0.0000000E+00  0.0000000E+00  0.0000000E+00  0.0000000E+00  8.7010000E-01  2.7915000E+02  0.0000000E+00  0.0000000E+00  0.0000000E+00  0.0000000E+00  0.0000000E+00  0.0000000E+00  0.0000000E+00  0.0000000E+00  0.0000000E+00  0.0000000E+00  0.0000000E+00  0.0000000E+00  0.0000000E+00  0.0000000E+00  0.0000000E+00  0.0000000E+00  0.0000000E+00  0.0000000E+00  0.0000000E+00  0.0000000E+00  0.0000000E+00  0.0000000E+00  0.0000000E+00  0.0000000E+00  0.0000000E+00  0.0000000E+00  0.0000000E+00  0.0000000E+00  0.0000000E+00  0.0000000E+00  0.0000000E+00  0.0000000E+00  0.0000000E+00  0.0000000E+00  0.0000000E+00  1.0000000E-11  0.0000000E+00  0.0000000E+00  0.0000000E+00  0.0000000E+00  1.0000000E-11  0.0000000E+00  "??             "
  0.0000000E+00  0.0000000E+00  0.0000000E+00  0.0000000E+00  0.0000000E+00  0.0000000E+00  0.0000000E+00  0.0000000E+00  8.6910000E-01  2.7815000E+02  0.0000000E+00  0.0000000E+00  0.0000000E+00  0.0000000E+00  0.0000000E+00  0.0000000E+00  0.0000000E+00  0.0000000E+00  0.0000000E+00  0.0000000E+00  0.0000000E+00  0.0000000E+00  0.0000000E+00  0.0000000E+00  0.0000000E+00  0.0000000E+00  0.0000000E+00  0.0000000E+00  0.0000000E+00  0.0000000E+00  0.0000000E+00  0.0000000E+00  0.0000000E+00  0.0000000E+00  0.0000000E+00  0.0000000E+00  0.0000000E+00  0.0000000E+00  0.0000000E+00  0.0000000E+00  0.0000000E+00  0.0000000E+00  0.0000000E+00  0.0000000E+00  0.0000000E+00  1.0000000E-11  0.0000000E+00  0.0000000E+00  0.0000000E+00  0.0000000E+00  1.0000000E-11  0.0000000E+00  "??             "
  0.0000000E+00  0.0000000E+00  0.0000000E+00  0.0000000E+00  0.0000000E+00  0.0000000E+00  0.0000000E+00  0.0000000E+00  7.5870000E-01  2.8115000E+02  0.0000000E+00  0.0000000E+00  0.0000000E+00  0.0000000E+00  0.0000000E+00  0.0000000E+00  0.0000000E+00  0.0000000E+00  0.0000000E+00  0.0000000E+00  0.0000000E+00  0.0000000E+00  0.0000000E+00  0.0000000E+00  0.0000000E+00  0.0000000E+00  0.0000000E+00  0.0000000E+00  0.0000000E+00  0.0000000E+00  0.0000000E+00  0.0000000E+00  0.0000000E+00  0.0000000E+00  0.0000000E+00  0.0000000E+00  0.0000000E+00  0.0000000E+00  0.0000000E+00  0.0000000E+00  0.0000000E+00  0.0000000E+00  0.0000000E+00  0.0000000E+00  0.0000000E+00  1.0000000E-11  0.0000000E+00  0.0000000E+00  0.0000000E+00  0.0000000E+00  1.0000000E-11  0.0000000E+00  "??             "
  0.0000000E+00  0.0000000E+00  0.0000000E+00  0.0000000E+00  0.0000000E+00  0.0000000E+00  0.0000000E+00  0.0000000E+00  6.2030000E-01  2.8415000E+02  0.0000000E+00  0.0000000E+00  0.0000000E+00  0.0000000E+00  0.0000000E+00  0.0000000E+00  0.0000000E+00  0.0000000E+00  0.0000000E+00  0.0000000E+00  0.0000000E+00  0.0000000E+00  0.0000000E+00  0.0000000E+00  0.0000000E+00  0.0000000E+00  0.0000000E+00  0.0000000E+00  0.0000000E+00  0.0000000E+00  0.0000000E+00  0.0000000E+00  0.0000000E+00  0.0000000E+00  0.0000000E+00  0.0000000E+00  0.0000000E+00  0.0000000E+00  0.0000000E+00  0.0000000E+00  0.0000000E+00  0.0000000E+00  0.0000000E+00  0.0000000E+00  0.0000000E+00  1.0000000E-11  0.0000000E+00  0.0000000E+00  0.0000000E+00  0.0000000E+00  1.0000000E-11  0.0000000E+00  "??             "
  0.0000000E+00  0.0000000E+00  0.0000000E+00  0.0000000E+00  0.0000000E+00  0.0000000E+00  0.0000000E+00  0.0000000E+00  4.7490000E-01  2.8715000E+02  0.0000000E+00  0.0000000E+00  0.0000000E+00  0.0000000E+00  0.0000000E+00  0.0000000E+00  0.0000000E+00  0.0000000E+00  0.0000000E+00  0.0000000E+00  0.0000000E+00  0.0000000E+00  0.0000000E+00  0.0000000E+00  0.0000000E+00  0.0000000E+00  0.0000000E+00  0.0000000E+00  0.0000000E+00  0.0000000E+00  0.0000000E+00  0.0000000E+00  0.0000000E+00  0.0000000E+00  0.0000000E+00  0.0000000E+00  0.0000000E+00  0.0000000E+00  0.0000000E+00  0.0000000E+00  0.0000000E+00  0.0000000E+00  0.0000000E+00  0.0000000E+00  0.0000000E+00  1.0000000E-11  0.0000000E+00  0.0000000E+00  0.0000000E+00  0.0000000E+00  1.0000000E-11  0.0000000E+00  "??             "
  0.0000000E+00  0.0000000E+00  0.0000000E+00  0.0000000E+00  0.0000000E+00  0.0000000E+00  0.0000000E+00  0.0000000E+00  4.4520000E-01  2.8815000E+02  0.0000000E+00  0.0000000E+00  0.0000000E+00  0.0000000E+00  0.0000000E+00  0.0000000E+00  0.0000000E+00  0.0000000E+00  0.0000000E+00  0.0000000E+00  0.0000000E+00  0.0000000E+00  0.0000000E+00  0.0000000E+00  0.0000000E+00  0.0000000E+00  0.0000000E+00  0.0000000E+00  0.0000000E+00  0.0000000E+00  0.0000000E+00  0.0000000E+00  0.0000000E+00  0.0000000E+00  0.0000000E+00  0.0000000E+00  0.0000000E+00  0.0000000E+00  0.0000000E+00  0.0000000E+00  0.0000000E+00  0.0000000E+00  0.0000000E+00  0.0000000E+00  0.0000000E+00  1.0000000E-11  0.0000000E+00  0.0000000E+00  0.0000000E+00  0.0000000E+00  1.0000000E-11  0.0000000E+00  "??             "
  0.0000000E+00  0.0000000E+00  0.0000000E+00  0.0000000E+00  0.0000000E+00  0.0000000E+00  0.0000000E+00  0.0000000E+00  3.6210000E-01  2.8915000E+02  0.0000000E+00  0.0000000E+00  0.0000000E+00  0.0000000E+00  0.0000000E+00  0.0000000E+00  0.0000000E+00  0.0000000E+00  0.0000000E+00  0.0000000E+00  0.0000000E+00  0.0000000E+00  0.0000000E+00  0.0000000E+00  0.0000000E+00  0.0000000E+00  0.0000000E+00  0.0000000E+00  0.0000000E+00  0.0000000E+00  0.0000000E+00  0.0000000E+00  0.0000000E+00  0.0000000E+00  0.0000000E+00  0.0000000E+00  0.0000000E+00  0.0000000E+00  0.0000000E+00  0.0000000E+00  0.0000000E+00  0.0000000E+00  0.0000000E+00  0.0000000E+00  0.0000000E+00  1.0000000E-11  0.0000000E+00  0.0000000E+00  0.0000000E+00  0.0000000E+00  1.0000000E-11  0.0000000E+00  "??             "
  0.0000000E+00  0.0000000E+00  0.0000000E+00  0.0000000E+00  0.0000000E+00  0.0000000E+00  0.0000000E+00  0.0000000E+00  3.6210000E-01  2.8915000E+02  0.0000000E+00  0.0000000E+00  0.0000000E+00  0.0000000E+00  0.0000000E+00  0.0000000E+00  0.0000000E+00  0.0000000E+00  0.0000000E+00  0.0000000E+00  0.0000000E+00  0.0000000E+00  0.0000000E+00  0.0000000E+00  0.0000000E+00  0.0000000E+00  0.0000000E+00  0.0000000E+00  0.0000000E+00  0.0000000E+00  0.0000000E+00  0.0000000E+00  0.0000000E+00  0.0000000E+00  0.0000000E+00  0.0000000E+00  0.0000000E+00  0.0000000E+00  0.0000000E+00  0.0000000E+00  0.0000000E+00  0.0000000E+00  0.0000000E+00  0.0000000E+00  0.0000000E+00  1.0000000E-11  0.0000000E+00  0.0000000E+00  0.0000000E+00  0.0000000E+00  1.0000000E-11  0.0000000E+00  "??             "
  0.0000000E+00  0.0000000E+00  0.0000000E+00  0.0000000E+00  0.0000000E+00  0.0000000E+00  0.0000000E+00  0.0000000E+00  3.6210000E-01  2.8915000E+02  0.0000000E+00  0.0000000E+00  0.0000000E+00  0.0000000E+00  0.0000000E+00  0.0000000E+00  0.0000000E+00  0.0000000E+00  0.0000000E+00  0.0000000E+00  0.0000000E+00  0.0000000E+00  0.0000000E+00  0.0000000E+00  0.0000000E+00  0.0000000E+00  0.0000000E+00  0.0000000E+00  0.0000000E+00  0.0000000E+00  0.0000000E+00  0.0000000E+00  0.0000000E+00  0.0000000E+00  0.0000000E+00  0.0000000E+00  0.0000000E+00  0.0000000E+00  0.0000000E+00  0.0000000E+00  0.0000000E+00  0.0000000E+00  0.0000000E+00  0.0000000E+00  0.0000000E+00  1.0000000E-11  0.0000000E+00  0.0000000E+00  0.0000000E+00  0.0000000E+00  1.0000000E-11  0.0000000E+00  "??             "
  0.0000000E+00  0.0000000E+00  0.0000000E+00  0.0000000E+00  0.0000000E+00  0.0000000E+00  0.0000000E+00  0.0000000E+00  3.8900000E-01  2.8915000E+02  0.0000000E+00  0.0000000E+00  0.0000000E+00  0.0000000E+00  0.0000000E+00  0.0000000E+00  0.0000000E+00  0.0000000E+00  0.0000000E+00  0.0000000E+00  0.0000000E+00  0.0000000E+00  0.0000000E+00  0.0000000E+00  0.0000000E+00  0.0000000E+00  0.0000000E+00  0.0000000E+00  0.0000000E+00  0.0000000E+00  0.0000000E+00  0.0000000E+00  0.0000000E+00  0.0000000E+00  0.0000000E+00  0.0000000E+00  0.0000000E+00  0.0000000E+00  0.0000000E+00  0.0000000E+00  0.0000000E+00  0.0000000E+00  0.0000000E+00  0.0000000E+00  0.0000000E+00  1.0000000E-11  0.0000000E+00  0.0000000E+00  0.0000000E+00  0.0000000E+00  1.0000000E-11  0.0000000E+00  "??             "
  0.0000000E+00  0.0000000E+00  0.0000000E+00  0.0000000E+00  0.0000000E+00  0.0000000E+00  0.0000000E+00  0.0000000E+00  4.4240000E-01  2.8715000E+02  0.0000000E+00  0.0000000E+00  0.0000000E+00  0.0000000E+00  0.0000000E+00  0.0000000E+00  0.0000000E+00  0.0000000E+00  0.0000000E+00  0.0000000E+00  0.0000000E+00  0.0000000E+00  0.0000000E+00  0.0000000E+00  0.0000000E+00  0.0000000E+00  0.0000000E+00  0.0000000E+00  0.0000000E+00  0.0000000E+00  0.0000000E+00  0.0000000E+00  0.0000000E+00  0.0000000E+00  0.0000000E+00  0.0000000E+00  0.0000000E+00  0.0000000E+00  0.0000000E+00  0.0000000E+00  0.0000000E+00  0.0000000E+00  0.0000000E+00  0.0000000E+00  0.0000000E+00  1.0000000E-11  0.0000000E+00  0.0000000E+00  0.0000000E+00  0.0000000E+00  1.0000000E-11  0.0000000E+00  "??             "
  0.0000000E+00  0.0000000E+00  0.0000000E+00  0.0000000E+00  0.0000000E+00  0.0000000E+00  0.0000000E+00  0.0000000E+00  4.7210000E-01  2.8615000E+02  0.0000000E+00  0.0000000E+00  0.0000000E+00  0.0000000E+00  0.0000000E+00  0.0000000E+00  0.0000000E+00  0.0000000E+00  0.0000000E+00  0.0000000E+00  0.0000000E+00  0.0000000E+00  0.0000000E+00  0.0000000E+00  0.0000000E+00  0.0000000E+00  0.0000000E+00  0.0000000E+00  0.0000000E+00  0.0000000E+00  0.0000000E+00  0.0000000E+00  0.0000000E+00  0.0000000E+00  0.0000000E+00  0.0000000E+00  0.0000000E+00  0.0000000E+00  0.0000000E+00  0.0000000E+00  0.0000000E+00  0.0000000E+00  0.0000000E+00  0.0000000E+00  0.0000000E+00  1.0000000E-11  0.0000000E+00  0.0000000E+00  0.0000000E+00  0.0000000E+00  1.0000000E-11  0.0000000E+00  "??             "
  0.0000000E+00  0.0000000E+00  0.0000000E+00  0.0000000E+00  0.0000000E+00  0.0000000E+00  0.0000000E+00  0.0000000E+00  5.4120000E-01  2.8515000E+02  0.0000000E+00  0.0000000E+00  0.0000000E+00  0.0000000E+00  0.0000000E+00  0.0000000E+00  0.0000000E+00  0.0000000E+00  0.0000000E+00  0.0000000E+00  0.0000000E+00  0.0000000E+00  0.0000000E+00  0.0000000E+00  0.0000000E+00  0.0000000E+00  0.0000000E+00  0.0000000E+00  0.0000000E+00  0.0000000E+00  0.0000000E+00  0.0000000E+00  0.0000000E+00  0.0000000E+00  0.0000000E+00  0.0000000E+00  0.0000000E+00  0.0000000E+00  0.0000000E+00  0.0000000E+00  0.0000000E+00  0.0000000E+00  0.0000000E+00  0.0000000E+00  0.0000000E+00  1.0000000E-11  0.0000000E+00  0.0000000E+00  0.0000000E+00  0.0000000E+00  1.0000000E-11  0.0000000E+00  "??             "
  0.0000000E+00  0.0000000E+00  0.0000000E+00  0.0000000E+00  0.0000000E+00  0.0000000E+00  0.0000000E+00  0.0000000E+00  5.7810000E-01  2.8415000E+02  0.0000000E+00  0.0000000E+00  0.0000000E+00  0.0000000E+00  0.0000000E+00  0.0000000E+00  0.0000000E+00  0.0000000E+00  0.0000000E+00  0.0000000E+00  0.0000000E+00  0.0000000E+00  0.0000000E+00  0.0000000E+00  0.0000000E+00  0.0000000E+00  0.0000000E+00  0.0000000E+00  0.0000000E+00  0.0000000E+00  0.0000000E+00  0.0000000E+00  0.0000000E+00  0.0000000E+00  0.0000000E+00  0.0000000E+00  0.0000000E+00  0.0000000E+00  0.0000000E+00  0.0000000E+00  0.0000000E+00  0.0000000E+00  0.0000000E+00  0.0000000E+00  0.0000000E+00  1.0000000E-11  0.0000000E+00  0.0000000E+00  0.0000000E+00  0.0000000E+00  1.0000000E-11  0.0000000E+00  "??             "
  0.0000000E+00  0.0000000E+00  0.0000000E+00  0.0000000E+00  0.0000000E+00  0.0000000E+00  0.0000000E+00  0.0000000E+00  6.2030000E-01  2.8415000E+02  0.0000000E+00  0.0000000E+00  0.0000000E+00  0.0000000E+00  0.0000000E+00  0.0000000E+00  0.0000000E+00  0.0000000E+00  0.0000000E+00  0.0000000E+00  0.0000000E+00  0.0000000E+00  0.0000000E+00  0.0000000E+00  0.0000000E+00  0.0000000E+00  0.0000000E+00  0.0000000E+00  0.0000000E+00  0.0000000E+00  0.0000000E+00  0.0000000E+00  0.0000000E+00  0.0000000E+00  0.0000000E+00  0.0000000E+00  0.0000000E+00  0.0000000E+00  0.0000000E+00  0.0000000E+00  0.0000000E+00  0.0000000E+00  0.0000000E+00  0.0000000E+00  0.0000000E+00  1.0000000E-11  0.0000000E+00  0.0000000E+00  0.0000000E+00  0.0000000E+00  1.0000000E-11  0.0000000E+00  "??             "
  0.0000000E+00  0.0000000E+00  0.0000000E+00  0.0000000E+00  0.0000000E+00  0.0000000E+00  0.0000000E+00  0.0000000E+00  6.6520000E-01  2.8415000E+02  0.0000000E+00  0.0000000E+00  0.0000000E+00  0.0000000E+00  0.0000000E+00  0.0000000E+00  0.0000000E+00  0.0000000E+00  0.0000000E+00  0.0000000E+00  0.0000000E+00  0.0000000E+00  0.0000000E+00  0.0000000E+00  0.0000000E+00  0.0000000E+00  0.0000000E+00  0.0000000E+00  0.0000000E+00  0.0000000E+00  0.0000000E+00  0.0000000E+00  0.0000000E+00  0.0000000E+00  0.0000000E+00  0.0000000E+00  0.0000000E+00  0.0000000E+00  0.0000000E+00  0.0000000E+00  0.0000000E+00  0.0000000E+00  0.0000000E+00  0.0000000E+00  0.0000000E+00  1.0000000E-11  0.0000000E+00  0.0000000E+00  0.0000000E+00  0.0000000E+00  1.0000000E-11  0.0000000E+00  "??             "
  0.0000000E+00  0.0000000E+00  0.0000000E+00  0.0000000E+00  0.0000000E+00  0.0000000E+00  0.0000000E+00  0.0000000E+00  7.0910000E-01  2.8215000E+02  0.0000000E+00  0.0000000E+00  0.0000000E+00  0.0000000E+00  0.0000000E+00  0.0000000E+00  0.0000000E+00  0.0000000E+00  0.0000000E+00  0.0000000E+00  0.0000000E+00  0.0000000E+00  0.0000000E+00  0.0000000E+00  0.0000000E+00  0.0000000E+00  0.0000000E+00  0.0000000E+00  0.0000000E+00  0.0000000E+00  0.0000000E+00  0.0000000E+00  0.0000000E+00  0.0000000E+00  0.0000000E+00  0.0000000E+00  0.0000000E+00  0.0000000E+00  0.0000000E+00  0.0000000E+00  0.0000000E+00  0.0000000E+00  0.0000000E+00  0.0000000E+00  0.0000000E+00  1.0000000E-11  0.0000000E+00  0.0000000E+00  0.0000000E+00  0.0000000E+00  1.0000000E-11  0.0000000E+00  "??             "
  0.0000000E+00  0.0000000E+00  0.0000000E+00  0.0000000E+00  0.0000000E+00  0.0000000E+00  0.0000000E+00  0.0000000E+00  7.5870000E-01  2.8115000E+02  0.0000000E+00  0.0000000E+00  0.0000000E+00  0.0000000E+00  0.0000000E+00  0.0000000E+00  0.0000000E+00  0.0000000E+00  0.0000000E+00  0.0000000E+00  0.0000000E+00  0.0000000E+00  0.0000000E+00  0.0000000E+00  0.0000000E+00  0.0000000E+00  0.0000000E+00  0.0000000E+00  0.0000000E+00  0.0000000E+00  0.0000000E+00  0.0000000E+00  0.0000000E+00  0.0000000E+00  0.0000000E+00  0.0000000E+00  0.0000000E+00  0.0000000E+00  0.0000000E+00  0.0000000E+00  0.0000000E+00  0.0000000E+00  0.0000000E+00  0.0000000E+00  0.0000000E+00  1.0000000E-11  0.0000000E+00  0.0000000E+00  0.0000000E+00  0.0000000E+00  1.0000000E-11  0.0000000E+00  "??             "
  0.0000000E+00  0.0000000E+00  0.0000000E+00  0.0000000E+00  0.0000000E+00  0.0000000E+00  0.0000000E+00  0.0000000E+00  8.1230000E-01  2.8015000E+02  0.0000000E+00  0.0000000E+00  0.0000000E+00  0.0000000E+00  0.0000000E+00  0.0000000E+00  0.0000000E+00  0.0000000E+00  0.0000000E+00  0.0000000E+00  0.0000000E+00  0.0000000E+00  0.0000000E+00  0.0000000E+00  0.0000000E+00  0.0000000E+00  0.0000000E+00  0.0000000E+00  0.0000000E+00  0.0000000E+00  0.0000000E+00  0.0000000E+00  0.0000000E+00  0.0000000E+00  0.0000000E+00  0.0000000E+00  0.0000000E+00  0.0000000E+00  0.0000000E+00  0.0000000E+00  0.0000000E+00  0.0000000E+00  0.0000000E+00  0.0000000E+00  0.0000000E+00  1.0000000E-11  0.0000000E+00  0.0000000E+00  0.0000000E+00  0.0000000E+00  1.0000000E-11  0.0000000E+00  "??             "
  0.0000000E+00  0.0000000E+00  0.0000000E+00  0.0000000E+00  0.0000000E+00  0.0000000E+00  0.0000000E+00  0.0000000E+00  8.1230000E-01  2.8015000E+02  0.0000000E+00  0.0000000E+00  0.0000000E+00  0.0000000E+00  0.0000000E+00  0.0000000E+00  0.0000000E+00  0.0000000E+00  0.0000000E+00  0.0000000E+00  0.0000000E+00  0.0000000E+00  0.0000000E+00  0.0000000E+00  0.0000000E+00  0.0000000E+00  0.0000000E+00  0.0000000E+00  0.0000000E+00  0.0000000E+00  0.0000000E+00  0.0000000E+00  0.0000000E+00  0.0000000E+00  0.0000000E+00  0.0000000E+00  0.0000000E+00  0.0000000E+00  0.0000000E+00  0.0000000E+00  0.0000000E+00  0.0000000E+00  0.0000000E+00  0.0000000E+00  0.0000000E+00  1.0000000E-11  0.0000000E+00  0.0000000E+00  0.0000000E+00  0.0000000E+00  1.0000000E-11  0.0000000E+00  "??             "
  0.0000000E+00  0.0000000E+00  0.0000000E+00  0.0000000E+00  0.0000000E+00  0.0000000E+00  0.0000000E+00  0.0000000E+00  8.7110000E-01  2.8015000E+02  0.0000000E+00  0.0000000E+00  0.0000000E+00  0.0000000E+00  0.0000000E+00  0.0000000E+00  0.0000000E+00  0.0000000E+00  0.0000000E+00  0.0000000E+00  0.0000000E+00  0.0000000E+00  0.0000000E+00  0.0000000E+00  0.0000000E+00  0.0000000E+00  0.0000000E+00  0.0000000E+00  0.0000000E+00  0.0000000E+00  0.0000000E+00  0.0000000E+00  0.0000000E+00  0.0000000E+00  0.0000000E+00  0.0000000E+00  0.0000000E+00  0.0000000E+00  0.0000000E+00  0.0000000E+00  0.0000000E+00  0.0000000E+00  0.0000000E+00  0.0000000E+00  0.0000000E+00  1.0000000E-11  0.0000000E+00  0.0000000E+00  0.0000000E+00  0.0000000E+00  1.0000000E-11  0.0000000E+00  "??             "
  0.0000000E+00  0.0000000E+00  0.0000000E+00  0.0000000E+00  0.0000000E+00  0.0000000E+00  0.0000000E+00  0.0000000E+00  9.3300000E-01  2.7915000E+02  0.0000000E+00  0.0000000E+00  0.0000000E+00  0.0000000E+00  0.0000000E+00  0.0000000E+00  0.0000000E+00  0.0000000E+00  0.0000000E+00  0.0000000E+00  0.0000000E+00  0.0000000E+00  0.0000000E+00  0.0000000E+00  0.0000000E+00  0.0000000E+00  0.0000000E+00  0.0000000E+00  0.0000000E+00  0.0000000E+00  0.0000000E+00  0.0000000E+00  0.0000000E+00  0.0000000E+00  0.0000000E+00  0.0000000E+00  0.0000000E+00  0.0000000E+00  0.0000000E+00  0.0000000E+00  0.0000000E+00  0.0000000E+00  0.0000000E+00  0.0000000E+00  0.0000000E+00  1.0000000E-11  0.0000000E+00  0.0000000E+00  0.0000000E+00  0.0000000E+00  1.0000000E-11  0.0000000E+00  "??             "
  0.0000000E+00  0.0000000E+00  0.0000000E+00  0.0000000E+00  0.0000000E+00  0.0000000E+00  0.0000000E+00  0.0000000E+00  9.3300000E-01  2.7915000E+02  0.0000000E+00  0.0000000E+00  0.0000000E+00  0.0000000E+00  0.0000000E+00  0.0000000E+00  0.0000000E+00  0.0000000E+00  0.0000000E+00  0.0000000E+00  0.0000000E+00  0.0000000E+00  0.0000000E+00  0.0000000E+00  0.0000000E+00  0.0000000E+00  0.0000000E+00  0.0000000E+00  0.0000000E+00  0.0000000E+00  0.0000000E+00  0.0000000E+00  0.0000000E+00  0.0000000E+00  0.0000000E+00  0.0000000E+00  0.0000000E+00  0.0000000E+00  0.0000000E+00  0.0000000E+00  0.0000000E+00  0.0000000E+00  0.0000000E+00  0.0000000E+00  0.0000000E+00  1.0000000E-11  0.0000000E+00  0.0000000E+00  0.0000000E+00  0.0000000E+00  1.0000000E-11  0.0000000E+00  "??             "
  0.0000000E+00  0.0000000E+00  0.0000000E+00  0.0000000E+00  0.0000000E+00  0.0000000E+00  0.0000000E+00  0.0000000E+00  1.0000000E+00  2.7815000E+02  0.0000000E+00  0.0000000E+00  0.0000000E+00  0.0000000E+00  0.0000000E+00  0.0000000E+00  0.0000000E+00  0.0000000E+00  0.0000000E+00  0.0000000E+00  0.0000000E+00  0.0000000E+00  0.0000000E+00  0.0000000E+00  0.0000000E+00  0.0000000E+00  0.0000000E+00  0.0000000E+00  0.0000000E+00  0.0000000E+00  0.0000000E+00  0.0000000E+00  0.0000000E+00  0.0000000E+00  0.0000000E+00  0.0000000E+00  0.0000000E+00  0.0000000E+00  0.0000000E+00  0.0000000E+00  0.0000000E+00  0.0000000E+00  0.0000000E+00  0.0000000E+00  0.0000000E+00  1.0000000E-11  0.0000000E+00  0.0000000E+00  0.0000000E+00  0.0000000E+00  1.0000000E-11  0.0000000E+00  "??             "
  0.0000000E+00  0.0000000E+00  0.0000000E+00  0.0000000E+00  0.0000000E+00  0.0000000E+00  0.0000000E+00  0.0000000E+00  1.0000000E+00  2.7815000E+02  0.0000000E+00  0.0000000E+00  0.0000000E+00  0.0000000E+00  0.0000000E+00  0.0000000E+00  0.0000000E+00  0.0000000E+00  0.0000000E+00  0.0000000E+00  0.0000000E+00  0.0000000E+00  0.0000000E+00  0.0000000E+00  0.0000000E+00  0.0000000E+00  0.0000000E+00  0.0000000E+00  0.0000000E+00  0.0000000E+00  0.0000000E+00  0.0000000E+00  0.0000000E+00  0.0000000E+00  0.0000000E+00  0.0000000E+00  0.0000000E+00  0.0000000E+00  0.0000000E+00  0.0000000E+00  0.0000000E+00  0.0000000E+00  0.0000000E+00  0.0000000E+00  0.0000000E+00  1.0000000E-11  0.0000000E+00  0.0000000E+00  0.0000000E+00  0.0000000E+00  1.0000000E-11  0.0000000E+00  "??             "
  0.0000000E+00  0.0000000E+00  0.0000000E+00  0.0000000E+00  0.0000000E+00  0.0000000E+00  0.0000000E+00  0.0000000E+00  1.0000000E+00  2.7915000E+02  0.0000000E+00  0.0000000E+00  0.0000000E+00  0.0000000E+00  0.0000000E+00  0.0000000E+00  0.0000000E+00  0.0000000E+00  0.0000000E+00  0.0000000E+00  0.0000000E+00  0.0000000E+00  0.0000000E+00  0.0000000E+00  0.0000000E+00  0.0000000E+00  0.0000000E+00  0.0000000E+00  0.0000000E+00  0.0000000E+00  0.0000000E+00  0.0000000E+00  0.0000000E+00  0.0000000E+00  0.0000000E+00  0.0000000E+00  0.0000000E+00  0.0000000E+00  0.0000000E+00  0.0000000E+00  0.0000000E+00  0.0000000E+00  0.0000000E+00  0.0000000E+00  0.0000000E+00  1.0000000E-11  0.0000000E+00  0.0000000E+00  0.0000000E+00  0.0000000E+00  1.0000000E-11  0.0000000E+00  "??             "
  0.0000000E+00  0.0000000E+00  0.0000000E+00  0.0000000E+00  0.0000000E+00  0.0000000E+00  0.0000000E+00  0.0000000E+00  8.1500000E-01  2.8215000E+02  0.0000000E+00  0.0000000E+00  0.0000000E+00  0.0000000E+00  0.0000000E+00  0.0000000E+00  0.0000000E+00  0.0000000E+00  0.0000000E+00  0.0000000E+00  0.0000000E+00  0.0000000E+00  0.0000000E+00  0.0000000E+00  0.0000000E+00  0.0000000E+00  0.0000000E+00  0.0000000E+00  0.0000000E+00  0.0000000E+00  0.0000000E+00  0.0000000E+00  0.0000000E+00  0.0000000E+00  0.0000000E+00  0.0000000E+00  0.0000000E+00  0.0000000E+00  0.0000000E+00  0.0000000E+00  0.0000000E+00  0.0000000E+00  0.0000000E+00  0.0000000E+00  0.0000000E+00  1.0000000E-11  0.0000000E+00  0.0000000E+00  0.0000000E+00  0.0000000E+00  1.0000000E-11  0.0000000E+00  "??             "
  0.0000000E+00  0.0000000E+00  0.0000000E+00  0.0000000E+00  0.0000000E+00  0.0000000E+00  0.0000000E+00  0.0000000E+00  5.4380000E-01  2.8615000E+02  0.0000000E+00  0.0000000E+00  0.0000000E+00  0.0000000E+00  0.0000000E+00  0.0000000E+00  0.0000000E+00  0.0000000E+00  0.0000000E+00  0.0000000E+00  0.0000000E+00  0.0000000E+00  0.0000000E+00  0.0000000E+00  0.0000000E+00  0.0000000E+00  0.0000000E+00  0.0000000E+00  0.0000000E+00  0.0000000E+00  0.0000000E+00  0.0000000E+00  0.0000000E+00  0.0000000E+00  0.0000000E+00  0.0000000E+00  0.0000000E+00  0.0000000E+00  0.0000000E+00  0.0000000E+00  0.0000000E+00  0.0000000E+00  0.0000000E+00  0.0000000E+00  0.0000000E+00  1.0000000E-11  0.0000000E+00  0.0000000E+00  0.0000000E+00  0.0000000E+00  1.0000000E-11  0.0000000E+00  "??             "
  0.0000000E+00  0.0000000E+00  0.0000000E+00  0.0000000E+00  0.0000000E+00  0.0000000E+00  0.0000000E+00  0.0000000E+00  4.7770000E-01  2.8815000E+02  0.0000000E+00  0.0000000E+00  0.0000000E+00  0.0000000E+00  0.0000000E+00  0.0000000E+00  0.0000000E+00  0.0000000E+00  0.0000000E+00  0.0000000E+00  0.0000000E+00  0.0000000E+00  0.0000000E+00  0.0000000E+00  0.0000000E+00  0.0000000E+00  0.0000000E+00  0.0000000E+00  0.0000000E+00  0.0000000E+00  0.0000000E+00  0.0000000E+00  0.0000000E+00  0.0000000E+00  0.0000000E+00  0.0000000E+00  0.0000000E+00  0.0000000E+00  0.0000000E+00  0.0000000E+00  0.0000000E+00  0.0000000E+00  0.0000000E+00  0.0000000E+00  0.0000000E+00  1.0000000E-11  0.0000000E+00  0.0000000E+00  0.0000000E+00  0.0000000E+00  1.0000000E-11  0.0000000E+00  "??             "
  0.0000000E+00  0.0000000E+00  0.0000000E+00  0.0000000E+00  0.0000000E+00  0.0000000E+00  0.0000000E+00  0.0000000E+00  3.9190000E-01  2.9015000E+02  0.0000000E+00  0.0000000E+00  0.0000000E+00  0.0000000E+00  0.0000000E+00  0.0000000E+00  0.0000000E+00  0.0000000E+00  0.0000000E+00  0.0000000E+00  0.0000000E+00  0.0000000E+00  0.0000000E+00  0.0000000E+00  0.0000000E+00  0.0000000E+00  0.0000000E+00  0.0000000E+00  0.0000000E+00  0.0000000E+00  0.0000000E+00  0.0000000E+00  0.0000000E+00  0.0000000E+00  0.0000000E+00  0.0000000E+00  0.0000000E+00  0.0000000E+00  0.0000000E+00  0.0000000E+00  0.0000000E+00  0.0000000E+00  0.0000000E+00  0.0000000E+00  0.0000000E+00  1.0000000E-11  0.0000000E+00  0.0000000E+00  0.0000000E+00  0.0000000E+00  1.0000000E-11  0.0000000E+00  "??             "
  0.0000000E+00  0.0000000E+00  0.0000000E+00  0.0000000E+00  0.0000000E+00  0.0000000E+00  0.0000000E+00  0.0000000E+00  3.6790000E-01  2.9115000E+02  0.0000000E+00  0.0000000E+00  0.0000000E+00  0.0000000E+00  0.0000000E+00  0.0000000E+00  0.0000000E+00  0.0000000E+00  0.0000000E+00  0.0000000E+00  0.0000000E+00  0.0000000E+00  0.0000000E+00  0.0000000E+00  0.0000000E+00  0.0000000E+00  0.0000000E+00  0.0000000E+00  0.0000000E+00  0.0000000E+00  0.0000000E+00  0.0000000E+00  0.0000000E+00  0.0000000E+00  0.0000000E+00  0.0000000E+00  0.0000000E+00  0.0000000E+00  0.0000000E+00  0.0000000E+00  0.0000000E+00  0.0000000E+00  0.0000000E+00  0.0000000E+00  0.0000000E+00  1.0000000E-11  0.0000000E+00  0.0000000E+00  0.0000000E+00  0.0000000E+00  1.0000000E-11  0.0000000E+00  "??             "
  0.0000000E+00  0.0000000E+00  0.0000000E+00  0.0000000E+00  0.0000000E+00  0.0000000E+00  0.0000000E+00  0.0000000E+00  3.6790000E-01  2.9115000E+02  0.0000000E+00  0.0000000E+00  0.0000000E+00  0.0000000E+00  0.0000000E+00  0.0000000E+00  0.0000000E+00  0.0000000E+00  0.0000000E+00  0.0000000E+00  0.0000000E+00  0.0000000E+00  0.0000000E+00  0.0000000E+00  0.0000000E+00  0.0000000E+00  0.0000000E+00  0.0000000E+00  0.0000000E+00  0.0000000E+00  0.0000000E+00  0.0000000E+00  0.0000000E+00  0.0000000E+00  0.0000000E+00  0.0000000E+00  0.0000000E+00  0.0000000E+00  0.0000000E+00  0.0000000E+00  0.0000000E+00  0.0000000E+00  0.0000000E+00  0.0000000E+00  0.0000000E+00  1.0000000E-11  0.0000000E+00  0.0000000E+00  0.0000000E+00  0.0000000E+00  1.0000000E-11  0.0000000E+00  "??             "
  0.0000000E+00  0.0000000E+00  0.0000000E+00  0.0000000E+00  0.0000000E+00  0.0000000E+00  0.0000000E+00  0.0000000E+00  3.9480000E-01  2.9115000E+02  0.0000000E+00  0.0000000E+00  0.0000000E+00  0.0000000E+00  0.0000000E+00  0.0000000E+00  0.0000000E+00  0.0000000E+00  0.0000000E+00  0.0000000E+00  0.0000000E+00  0.0000000E+00  0.0000000E+00  0.0000000E+00  0.0000000E+00  0.0000000E+00  0.0000000E+00  0.0000000E+00  0.0000000E+00  0.0000000E+00  0.0000000E+00  0.0000000E+00  0.0000000E+00  0.0000000E+00  0.0000000E+00  0.0000000E+00  0.0000000E+00  0.0000000E+00  0.0000000E+00  0.0000000E+00  0.0000000E+00  0.0000000E+00  0.0000000E+00  0.0000000E+00  0.0000000E+00  1.0000000E-11  0.0000000E+00  0.0000000E+00  0.0000000E+00  0.0000000E+00  1.0000000E-11  0.0000000E+00  "??             "
  0.0000000E+00  0.0000000E+00  0.0000000E+00  0.0000000E+00  0.0000000E+00  0.0000000E+00  0.0000000E+00  0.0000000E+00  3.4270000E-01  2.9115000E+02  0.0000000E+00  0.0000000E+00  0.0000000E+00  0.0000000E+00  0.0000000E+00  0.0000000E+00  0.0000000E+00  0.0000000E+00  0.0000000E+00  0.0000000E+00  0.0000000E+00  0.0000000E+00  0.0000000E+00  0.0000000E+00  0.0000000E+00  0.0000000E+00  0.0000000E+00  0.0000000E+00  0.0000000E+00  0.0000000E+00  0.0000000E+00  0.0000000E+00  0.0000000E+00  0.0000000E+00  0.0000000E+00  0.0000000E+00  0.0000000E+00  0.0000000E+00  0.0000000E+00  0.0000000E+00  0.0000000E+00  0.0000000E+00  0.0000000E+00  0.0000000E+00  0.0000000E+00  1.0000000E-11  0.0000000E+00  0.0000000E+00  0.0000000E+00  0.0000000E+00  1.0000000E-11  0.0000000E+00  "??             "
  0.0000000E+00  0.0000000E+00  0.0000000E+00  0.0000000E+00  0.0000000E+00  0.0000000E+00  0.0000000E+00  0.0000000E+00  4.4810000E-01  2.8915000E+02  0.0000000E+00  0.0000000E+00  0.0000000E+00  0.0000000E+00  0.0000000E+00  0.0000000E+00  0.0000000E+00  0.0000000E+00  0.0000000E+00  0.0000000E+00  0.0000000E+00  0.0000000E+00  0.0000000E+00  0.0000000E+00  0.0000000E+00  0.0000000E+00  0.0000000E+00  0.0000000E+00  0.0000000E+00  0.0000000E+00  0.0000000E+00  0.0000000E+00  0.0000000E+00  0.0000000E+00  0.0000000E+00  0.0000000E+00  0.0000000E+00  0.0000000E+00  0.0000000E+00  0.0000000E+00  0.0000000E+00  0.0000000E+00  0.0000000E+00  0.0000000E+00  0.0000000E+00  1.0000000E-11  0.0000000E+00  0.0000000E+00  0.0000000E+00  0.0000000E+00  1.0000000E-11  0.0000000E+00  "??             "
  0.0000000E+00  0.0000000E+00  0.0000000E+00  0.0000000E+00  0.0000000E+00  0.0000000E+00  0.0000000E+00  0.0000000E+00  4.7770000E-01  2.8815000E+02  0.0000000E+00  0.0000000E+00  0.0000000E+00  0.0000000E+00  0.0000000E+00  0.0000000E+00  0.0000000E+00  0.0000000E+00  0.0000000E+00  0.0000000E+00  0.0000000E+00  0.0000000E+00  0.0000000E+00  0.0000000E+00  0.0000000E+00  0.0000000E+00  0.0000000E+00  0.0000000E+00  0.0000000E+00  0.0000000E+00  0.0000000E+00  0.0000000E+00  0.0000000E+00  0.0000000E+00  0.0000000E+00  0.0000000E+00  0.0000000E+00  0.0000000E+00  0.0000000E+00  0.0000000E+00  0.0000000E+00  0.0000000E+00  0.0000000E+00  0.0000000E+00  0.0000000E+00  1.0000000E-11  0.0000000E+00  0.0000000E+00  0.0000000E+00  0.0000000E+00  1.0000000E-11  0.0000000E+00  "??             "
  0.0000000E+00  0.0000000E+00  0.0000000E+00  0.0000000E+00  0.0000000E+00  0.0000000E+00  0.0000000E+00  0.0000000E+00  5.8070000E-01  2.8515000E+02  0.0000000E+00  0.0000000E+00  0.0000000E+00  0.0000000E+00  0.0000000E+00  0.0000000E+00  0.0000000E+00  0.0000000E+00  0.0000000E+00  0.0000000E+00  0.0000000E+00  0.0000000E+00  0.0000000E+00  0.0000000E+00  0.0000000E+00  0.0000000E+00  0.0000000E+00  0.0000000E+00  0.0000000E+00  0.0000000E+00  0.0000000E+00  0.0000000E+00  0.0000000E+00  0.0000000E+00  0.0000000E+00  0.0000000E+00  0.0000000E+00  0.0000000E+00  0.0000000E+00  0.0000000E+00  0.0000000E+00  0.0000000E+00  0.0000000E+00  0.0000000E+00  0.0000000E+00  1.0000000E-11  0.0000000E+00  0.0000000E+00  0.0000000E+00  0.0000000E+00  1.0000000E-11  0.0000000E+00  "??             "
  0.0000000E+00  0.0000000E+00  0.0000000E+00  0.0000000E+00  0.0000000E+00  0.0000000E+00  0.0000000E+00  0.0000000E+00  6.2030000E-01  2.8415000E+02  0.0000000E+00  0.0000000E+00  0.0000000E+00  0.0000000E+00  0.0000000E+00  0.0000000E+00  0.0000000E+00  0.0000000E+00  0.0000000E+00  0.0000000E+00  0.0000000E+00  0.0000000E+00  0.0000000E+00  0.0000000E+00  0.0000000E+00  0.0000000E+00  0.0000000E+00  0.0000000E+00  0.0000000E+00  0.0000000E+00  0.0000000E+00  0.0000000E+00  0.0000000E+00  0.0000000E+00  0.0000000E+00  0.0000000E+00  0.0000000E+00  0.0000000E+00  0.0000000E+00  0.0000000E+00  0.0000000E+00  0.0000000E+00  0.0000000E+00  0.0000000E+00  0.0000000E+00  1.0000000E-11  0.0000000E+00  0.0000000E+00  0.0000000E+00  0.0000000E+00  1.0000000E-11  0.0000000E+00  "??             "
  0.0000000E+00  0.0000000E+00  0.0000000E+00  0.0000000E+00  0.0000000E+00  0.0000000E+00  0.0000000E+00  0.0000000E+00  7.6210000E-01  2.8315000E+02  0.0000000E+00  0.0000000E+00  0.0000000E+00  0.0000000E+00  0.0000000E+00  0.0000000E+00  0.0000000E+00  0.0000000E+00  0.0000000E+00  0.0000000E+00  0.0000000E+00  0.0000000E+00  0.0000000E+00  0.0000000E+00  0.0000000E+00  0.0000000E+00  0.0000000E+00  0.0000000E+00  0.0000000E+00  0.0000000E+00  0.0000000E+00  0.0000000E+00  0.0000000E+00  0.0000000E+00  0.0000000E+00  0.0000000E+00  0.0000000E+00  0.0000000E+00  0.0000000E+00  0.0000000E+00  0.0000000E+00  0.0000000E+00  0.0000000E+00  0.0000000E+00  0.0000000E+00  1.0000000E-11  0.0000000E+00  0.0000000E+00  0.0000000E+00  0.0000000E+00  1.0000000E-11  0.0000000E+00  "??             "
  0.0000000E+00  0.0000000E+00  0.0000000E+00  0.0000000E+00  0.0000000E+00  0.0000000E+00  0.0000000E+00  0.0000000E+00  7.6210000E-01  2.8315000E+02  0.0000000E+00  0.0000000E+00  0.0000000E+00  0.0000000E+00  0.0000000E+00  0.0000000E+00  0.0000000E+00  0.0000000E+00  0.0000000E+00  0.0000000E+00  0.0000000E+00  0.0000000E+00  0.0000000E+00  0.0000000E+00  0.0000000E+00  0.0000000E+00  0.0000000E+00  0.0000000E+00  0.0000000E+00  0.0000000E+00  0.0000000E+00  0.0000000E+00  0.0000000E+00  0.0000000E+00  0.0000000E+00  0.0000000E+00  0.0000000E+00  0.0000000E+00  0.0000000E+00  0.0000000E+00  0.0000000E+00  0.0000000E+00  0.0000000E+00  0.0000000E+00  0.0000000E+00  1.0000000E-11  0.0000000E+00  0.0000000E+00  0.0000000E+00  0.0000000E+00  1.0000000E-11  0.0000000E+00  "??             "
  0.0000000E+00  0.0000000E+00  0.0000000E+00  0.0000000E+00  0.0000000E+00  0.0000000E+00  0.0000000E+00  0.0000000E+00  8.1500000E-01  2.8215000E+02  0.0000000E+00  0.0000000E+00  0.0000000E+00  0.0000000E+00  0.0000000E+00  0.0000000E+00  0.0000000E+00  0.0000000E+00  0.0000000E+00  0.0000000E+00  0.0000000E+00  0.0000000E+00  0.0000000E+00  0.0000000E+00  0.0000000E+00  0.0000000E+00  0.0000000E+00  0.0000000E+00  0.0000000E+00  0.0000000E+00  0.0000000E+00  0.0000000E+00  0.0000000E+00  0.0000000E+00  0.0000000E+00  0.0000000E+00  0.0000000E+00  0.0000000E+00  0.0000000E+00  0.0000000E+00  0.0000000E+00  0.0000000E+00  0.0000000E+00  0.0000000E+00  0.0000000E+00  1.0000000E-11  0.0000000E+00  0.0000000E+00  0.0000000E+00  0.0000000E+00  1.0000000E-11  0.0000000E+00  "??             "
  0.0000000E+00  0.0000000E+00  0.0000000E+00  0.0000000E+00  0.0000000E+00  0.0000000E+00  0.0000000E+00  0.0000000E+00  8.7200000E-01  2.8115000E+02  0.0000000E+00  0.0000000E+00  0.0000000E+00  0.0000000E+00  0.0000000E+00  0.0000000E+00  0.0000000E+00  0.0000000E+00  0.0000000E+00  0.0000000E+00  0.0000000E+00  0.0000000E+00  0.0000000E+00  0.0000000E+00  0.0000000E+00  0.0000000E+00  0.0000000E+00  0.0000000E+00  0.0000000E+00  0.0000000E+00  0.0000000E+00  0.0000000E+00  0.0000000E+00  0.0000000E+00  0.0000000E+00  0.0000000E+00  0.0000000E+00  0.0000000E+00  0.0000000E+00  0.0000000E+00  0.0000000E+00  0.0000000E+00  0.0000000E+00  0.0000000E+00  0.0000000E+00  1.0000000E-11  0.0000000E+00  0.0000000E+00  0.0000000E+00  0.0000000E+00  1.0000000E-11  0.0000000E+00  "??             "
  0.0000000E+00  0.0000000E+00  0.0000000E+00  0.0000000E+00  0.0000000E+00  0.0000000E+00  0.0000000E+00  0.0000000E+00  8.7200000E-01  2.8115000E+02  0.0000000E+00  0.0000000E+00  0.0000000E+00  0.0000000E+00  0.0000000E+00  0.0000000E+00  0.0000000E+00  0.0000000E+00  0.0000000E+00  0.0000000E+00  0.0000000E+00  0.0000000E+00  0.0000000E+00  0.0000000E+00  0.0000000E+00  0.0000000E+00  0.0000000E+00  0.0000000E+00  0.0000000E+00  0.0000000E+00  0.0000000E+00  0.0000000E+00  0.0000000E+00  0.0000000E+00  0.0000000E+00  0.0000000E+00  0.0000000E+00  0.0000000E+00  0.0000000E+00  0.0000000E+00  0.0000000E+00  0.0000000E+00  0.0000000E+00  0.0000000E+00  0.0000000E+00  1.0000000E-11  0.0000000E+00  0.0000000E+00  0.0000000E+00  0.0000000E+00  1.0000000E-11  0.0000000E+00  "??             "
  0.0000000E+00  0.0000000E+00  0.0000000E+00  0.0000000E+00  0.0000000E+00  0.0000000E+00  0.0000000E+00  0.0000000E+00  9.3360000E-01  2.8015000E+02  0.0000000E+00  0.0000000E+00  0.0000000E+00  0.0000000E+00  0.0000000E+00  0.0000000E+00  0.0000000E+00  0.0000000E+00  0.0000000E+00  0.0000000E+00  0.0000000E+00  0.0000000E+00  0.0000000E+00  0.0000000E+00  0.0000000E+00  0.0000000E+00  0.0000000E+00  0.0000000E+00  0.0000000E+00  0.0000000E+00  0.0000000E+00  0.0000000E+00  0.0000000E+00  0.0000000E+00  0.0000000E+00  0.0000000E+00  0.0000000E+00  0.0000000E+00  0.0000000E+00  0.0000000E+00  0.0000000E+00  0.0000000E+00  0.0000000E+00  0.0000000E+00  0.0000000E+00  1.0000000E-11  0.0000000E+00  0.0000000E+00  0.0000000E+00  0.0000000E+00  1.0000000E-11  0.0000000E+00  "??             "
  0.0000000E+00  0.0000000E+00  0.0000000E+00  0.0000000E+00  0.0000000E+00  0.0000000E+00  0.0000000E+00  0.0000000E+00  9.3360000E-01  2.8015000E+02  0.0000000E+00  0.0000000E+00  0.0000000E+00  0.0000000E+00  0.0000000E+00  0.0000000E+00  0.0000000E+00  0.0000000E+00  0.0000000E+00  0.0000000E+00  0.0000000E+00  0.0000000E+00  0.0000000E+00  0.0000000E+00  0.0000000E+00  0.0000000E+00  0.0000000E+00  0.0000000E+00  0.0000000E+00  0.0000000E+00  0.0000000E+00  0.0000000E+00  0.0000000E+00  0.0000000E+00  0.0000000E+00  0.0000000E+00  0.0000000E+00  0.0000000E+00  0.0000000E+00  0.0000000E+00  0.0000000E+00  0.0000000E+00  0.0000000E+00  0.0000000E+00  0.0000000E+00  1.0000000E-11  0.0000000E+00  0.0000000E+00  0.0000000E+00  0.0000000E+00  1.0000000E-11  0.0000000E+00  "??             "
  0.0000000E+00  0.0000000E+00  0.0000000E+00  0.0000000E+00  0.0000000E+00  0.0000000E+00  0.0000000E+00  0.0000000E+00  9.3360000E-01  2.8015000E+02  0.0000000E+00  0.0000000E+00  0.0000000E+00  0.0000000E+00  0.0000000E+00  0.0000000E+00  0.0000000E+00  0.0000000E+00  0.0000000E+00  0.0000000E+00  0.0000000E+00  0.0000000E+00  0.0000000E+00  0.0000000E+00  0.0000000E+00  0.0000000E+00  0.0000000E+00  0.0000000E+00  0.0000000E+00  0.0000000E+00  0.0000000E+00  0.0000000E+00  0.0000000E+00  0.0000000E+00  0.0000000E+00  0.0000000E+00  0.0000000E+00  0.0000000E+00  0.0000000E+00  0.0000000E+00  0.0000000E+00  0.0000000E+00  0.0000000E+00  0.0000000E+00  0.0000000E+00  1.0000000E-11  0.0000000E+00  0.0000000E+00  0.0000000E+00  0.0000000E+00  1.0000000E-11  0.0000000E+00  "??             "
  0.0000000E+00  0.0000000E+00  0.0000000E+00  0.0000000E+00  0.0000000E+00  0.0000000E+00  0.0000000E+00  0.0000000E+00  9.3300000E-01  2.7915000E+02  0.0000000E+00  0.0000000E+00  0.0000000E+00  0.0000000E+00  0.0000000E+00  0.0000000E+00  0.0000000E+00  0.0000000E+00  0.0000000E+00  0.0000000E+00  0.0000000E+00  0.0000000E+00  0.0000000E+00  0.0000000E+00  0.0000000E+00  0.0000000E+00  0.0000000E+00  0.0000000E+00  0.0000000E+00  0.0000000E+00  0.0000000E+00  0.0000000E+00  0.0000000E+00  0.0000000E+00  0.0000000E+00  0.0000000E+00  0.0000000E+00  0.0000000E+00  0.0000000E+00  0.0000000E+00  0.0000000E+00  0.0000000E+00  0.0000000E+00  0.0000000E+00  0.0000000E+00  1.0000000E-11  0.0000000E+00  0.0000000E+00  0.0000000E+00  0.0000000E+00  1.0000000E-11  0.0000000E+00  "??             "
  0.0000000E+00  0.0000000E+00  0.0000000E+00  0.0000000E+00  0.0000000E+00  0.0000000E+00  0.0000000E+00  0.0000000E+00  9.3300000E-01  2.7915000E+02  0.0000000E+00  0.0000000E+00  0.0000000E+00  0.0000000E+00  0.0000000E+00  0.0000000E+00  0.0000000E+00  0.0000000E+00  0.0000000E+00  0.0000000E+00  0.0000000E+00  0.0000000E+00  0.0000000E+00  0.0000000E+00  0.0000000E+00  0.0000000E+00  0.0000000E+00  0.0000000E+00  0.0000000E+00  0.0000000E+00  0.0000000E+00  0.0000000E+00  0.0000000E+00  0.0000000E+00  0.0000000E+00  0.0000000E+00  0.0000000E+00  0.0000000E+00  0.0000000E+00  0.0000000E+00  0.0000000E+00  0.0000000E+00  0.0000000E+00  0.0000000E+00  0.0000000E+00  1.0000000E-11  0.0000000E+00  0.0000000E+00  0.0000000E+00  0.0000000E+00  1.0000000E-11  0.0000000E+00  "??             "
  0.0000000E+00  0.0000000E+00  0.0000000E+00  0.0000000E+00  0.0000000E+00  0.0000000E+00  0.0000000E+00  0.0000000E+00  9.3300000E-01  2.7915000E+02  0.0000000E+00  0.0000000E+00  0.0000000E+00  0.0000000E+00  0.0000000E+00  0.0000000E+00  0.0000000E+00  0.0000000E+00  0.0000000E+00  0.0000000E+00  0.0000000E+00  0.0000000E+00  0.0000000E+00  0.0000000E+00  0.0000000E+00  0.0000000E+00  0.0000000E+00  0.0000000E+00  0.0000000E+00  0.0000000E+00  0.0000000E+00  0.0000000E+00  0.0000000E+00  0.0000000E+00  0.0000000E+00  0.0000000E+00  0.0000000E+00  0.0000000E+00  0.0000000E+00  0.0000000E+00  0.0000000E+00  0.0000000E+00  0.0000000E+00  0.0000000E+00  0.0000000E+00  1.0000000E-11  0.0000000E+00  0.0000000E+00  0.0000000E+00  0.0000000E+00  1.0000000E-11  0.0000000E+00  "??             "
  0.0000000E+00  0.0000000E+00  0.0000000E+00  0.0000000E+00  0.0000000E+00  0.0000000E+00  0.0000000E+00  0.0000000E+00  8.7110000E-01  2.8015000E+02  0.0000000E+00  0.0000000E+00  0.0000000E+00  0.0000000E+00  0.0000000E+00  0.0000000E+00  0.0000000E+00  0.0000000E+00  0.0000000E+00  0.0000000E+00  0.0000000E+00  0.0000000E+00  0.0000000E+00  0.0000000E+00  0.0000000E+00  0.0000000E+00  0.0000000E+00  0.0000000E+00  0.0000000E+00  0.0000000E+00  0.0000000E+00  0.0000000E+00  0.0000000E+00  0.0000000E+00  0.0000000E+00  0.0000000E+00  0.0000000E+00  0.0000000E+00  0.0000000E+00  0.0000000E+00  0.0000000E+00  0.0000000E+00  0.0000000E+00  0.0000000E+00  0.0000000E+00  1.0000000E-11  0.0000000E+00  0.0000000E+00  0.0000000E+00  0.0000000E+00  1.0000000E-11  0.0000000E+00  "??             "
  0.0000000E+00  0.0000000E+00  0.0000000E+00  0.0000000E+00  0.0000000E+00  0.0000000E+00  0.0000000E+00  0.0000000E+00  8.1500000E-01  2.8215000E+02  0.0000000E+00  0.0000000E+00  0.0000000E+00  0.0000000E+00  0.0000000E+00  0.0000000E+00  0.0000000E+00  0.0000000E+00  0.0000000E+00  0.0000000E+00  0.0000000E+00  0.0000000E+00  0.0000000E+00  0.0000000E+00  0.0000000E+00  0.0000000E+00  0.0000000E+00  0.0000000E+00  0.0000000E+00  0.0000000E+00  0.0000000E+00  0.0000000E+00  0.0000000E+00  0.0000000E+00  0.0000000E+00  0.0000000E+00  0.0000000E+00  0.0000000E+00  0.0000000E+00  0.0000000E+00  0.0000000E+00  0.0000000E+00  0.0000000E+00  0.0000000E+00  0.0000000E+00  1.0000000E-11  0.0000000E+00  0.0000000E+00  0.0000000E+00  0.0000000E+00  1.0000000E-11  0.0000000E+00  "??             "
  0.0000000E+00  0.0000000E+00  0.0000000E+00  0.0000000E+00  0.0000000E+00  0.0000000E+00  0.0000000E+00  0.0000000E+00  6.6740000E-01  2.8515000E+02  0.0000000E+00  0.0000000E+00  0.0000000E+00  0.0000000E+00  0.0000000E+00  0.0000000E+00  0.0000000E+00  0.0000000E+00  0.0000000E+00  0.0000000E+00  0.0000000E+00  0.0000000E+00  0.0000000E+00  0.0000000E+00  0.0000000E+00  0.0000000E+00  0.0000000E+00  0.0000000E+00  0.0000000E+00  0.0000000E+00  0.0000000E+00  0.0000000E+00  0.0000000E+00  0.0000000E+00  0.0000000E+00  0.0000000E+00  0.0000000E+00  0.0000000E+00  0.0000000E+00  0.0000000E+00  0.0000000E+00  0.0000000E+00  0.0000000E+00  0.0000000E+00  0.0000000E+00  1.0000000E-11  0.0000000E+00  0.0000000E+00  0.0000000E+00  0.0000000E+00  1.0000000E-11  0.0000000E+00  "??             "
  0.0000000E+00  0.0000000E+00  0.0000000E+00  0.0000000E+00  0.0000000E+00  0.0000000E+00  0.0000000E+00  0.0000000E+00  5.8570000E-01  2.8715000E+02  0.0000000E+00  0.0000000E+00  0.0000000E+00  0.0000000E+00  0.0000000E+00  0.0000000E+00  0.0000000E+00  0.0000000E+00  0.0000000E+00  0.0000000E+00  0.0000000E+00  0.0000000E+00  0.0000000E+00  0.0000000E+00  0.0000000E+00  0.0000000E+00  0.0000000E+00  0.0000000E+00  0.0000000E+00  0.0000000E+00  0.0000000E+00  0.0000000E+00  0.0000000E+00  0.0000000E+00  0.0000000E+00  0.0000000E+00  0.0000000E+00  0.0000000E+00  0.0000000E+00  0.0000000E+00  0.0000000E+00  0.0000000E+00  0.0000000E+00  0.0000000E+00  0.0000000E+00  1.0000000E-11  0.0000000E+00  0.0000000E+00  0.0000000E+00  0.0000000E+00  1.0000000E-11  0.0000000E+00  "??             "
  0.0000000E+00  0.0000000E+00  0.0000000E+00  0.0000000E+00  0.0000000E+00  0.0000000E+00  0.0000000E+00  0.0000000E+00  3.9190000E-01  2.9015000E+02  0.0000000E+00  0.0000000E+00  0.0000000E+00  0.0000000E+00  0.0000000E+00  0.0000000E+00  0.0000000E+00  0.0000000E+00  0.0000000E+00  0.0000000E+00  0.0000000E+00  0.0000000E+00  0.0000000E+00  0.0000000E+00  0.0000000E+00  0.0000000E+00  0.0000000E+00  0.0000000E+00  0.0000000E+00  0.0000000E+00  0.0000000E+00  0.0000000E+00  0.0000000E+00  0.0000000E+00  0.0000000E+00  0.0000000E+00  0.0000000E+00  0.0000000E+00  0.0000000E+00  0.0000000E+00  0.0000000E+00  0.0000000E+00  0.0000000E+00  0.0000000E+00  0.0000000E+00  1.0000000E-11  0.0000000E+00  0.0000000E+00  0.0000000E+00  0.0000000E+00  1.0000000E-11  0.0000000E+00  "??             "
  0.0000000E+00  0.0000000E+00  0.0000000E+00  0.0000000E+00  0.0000000E+00  0.0000000E+00  0.0000000E+00  0.0000000E+00  3.4270000E-01  2.9115000E+02  0.0000000E+00  0.0000000E+00  0.0000000E+00  0.0000000E+00  0.0000000E+00  0.0000000E+00  0.0000000E+00  0.0000000E+00  0.0000000E+00  0.0000000E+00  0.0000000E+00  0.0000000E+00  0.0000000E+00  0.0000000E+00  0.0000000E+00  0.0000000E+00  0.0000000E+00  0.0000000E+00  0.0000000E+00  0.0000000E+00  0.0000000E+00  0.0000000E+00  0.0000000E+00  0.0000000E+00  0.0000000E+00  0.0000000E+00  0.0000000E+00  0.0000000E+00  0.0000000E+00  0.0000000E+00  0.0000000E+00  0.0000000E+00  0.0000000E+00  0.0000000E+00  0.0000000E+00  1.0000000E-11  0.0000000E+00  0.0000000E+00  0.0000000E+00  0.0000000E+00  1.0000000E-11  0.0000000E+00  "??             "
  0.0000000E+00  0.0000000E+00  0.0000000E+00  0.0000000E+00  0.0000000E+00  0.0000000E+00  0.0000000E+00  0.0000000E+00  2.9970000E-01  2.9215000E+02  0.0000000E+00  0.0000000E+00  0.0000000E+00  0.0000000E+00  0.0000000E+00  0.0000000E+00  0.0000000E+00  0.0000000E+00  0.0000000E+00  0.0000000E+00  0.0000000E+00  0.0000000E+00  0.0000000E+00  0.0000000E+00  0.0000000E+00  0.0000000E+00  0.0000000E+00  0.0000000E+00  0.0000000E+00  0.0000000E+00  0.0000000E+00  0.0000000E+00  0.0000000E+00  0.0000000E+00  0.0000000E+00  0.0000000E+00  0.0000000E+00  0.0000000E+00  0.0000000E+00  0.0000000E+00  0.0000000E+00  0.0000000E+00  0.0000000E+00  0.0000000E+00  0.0000000E+00  1.0000000E-11  0.0000000E+00  0.0000000E+00  0.0000000E+00  0.0000000E+00  1.0000000E-11  0.0000000E+00  "??             "
  0.0000000E+00  0.0000000E+00  0.0000000E+00  0.0000000E+00  0.0000000E+00  0.0000000E+00  0.0000000E+00  0.0000000E+00  2.9970000E-01  2.9215000E+02  0.0000000E+00  0.0000000E+00  0.0000000E+00  0.0000000E+00  0.0000000E+00  0.0000000E+00  0.0000000E+00  0.0000000E+00  0.0000000E+00  0.0000000E+00  0.0000000E+00  0.0000000E+00  0.0000000E+00  0.0000000E+00  0.0000000E+00  0.0000000E+00  0.0000000E+00  0.0000000E+00  0.0000000E+00  0.0000000E+00  0.0000000E+00  0.0000000E+00  0.0000000E+00  0.0000000E+00  0.0000000E+00  0.0000000E+00  0.0000000E+00  0.0000000E+00  0.0000000E+00  0.0000000E+00  0.0000000E+00  0.0000000E+00  0.0000000E+00  0.0000000E+00  0.0000000E+00  1.0000000E-11  0.0000000E+00  0.0000000E+00  0.0000000E+00  0.0000000E+00  1.0000000E-11  0.0000000E+00  "??             "
  0.0000000E+00  0.0000000E+00  0.0000000E+00  0.0000000E+00  0.0000000E+00  0.0000000E+00  0.0000000E+00  0.0000000E+00  3.1900000E-01  2.9115000E+02  0.0000000E+00  0.0000000E+00  0.0000000E+00  0.0000000E+00  0.0000000E+00  0.0000000E+00  0.0000000E+00  0.0000000E+00  0.0000000E+00  0.0000000E+00  0.0000000E+00  0.0000000E+00  0.0000000E+00  0.0000000E+00  0.0000000E+00  0.0000000E+00  0.0000000E+00  0.0000000E+00  0.0000000E+00  0.0000000E+00  0.0000000E+00  0.0000000E+00  0.0000000E+00  0.0000000E+00  0.0000000E+00  0.0000000E+00  0.0000000E+00  0.0000000E+00  0.0000000E+00  0.0000000E+00  0.0000000E+00  0.0000000E+00  0.0000000E+00  0.0000000E+00  0.0000000E+00  1.0000000E-11  0.0000000E+00  0.0000000E+00  0.0000000E+00  0.0000000E+00  1.0000000E-11  0.0000000E+00  "??             "
  0.0000000E+00  0.0000000E+00  0.0000000E+00  0.0000000E+00  0.0000000E+00  0.0000000E+00  0.0000000E+00  0.0000000E+00  3.6500000E-01  2.9015000E+02  0.0000000E+00  0.0000000E+00  0.0000000E+00  0.0000000E+00  0.0000000E+00  0.0000000E+00  0.0000000E+00  0.0000000E+00  0.0000000E+00  0.0000000E+00  0.0000000E+00  0.0000000E+00  0.0000000E+00  0.0000000E+00  0.0000000E+00  0.0000000E+00  0.0000000E+00  0.0000000E+00  0.0000000E+00  0.0000000E+00  0.0000000E+00  0.0000000E+00  0.0000000E+00  0.0000000E+00  0.0000000E+00  0.0000000E+00  0.0000000E+00  0.0000000E+00  0.0000000E+00  0.0000000E+00  0.0000000E+00  0.0000000E+00  0.0000000E+00  0.0000000E+00  0.0000000E+00  1.0000000E-11  0.0000000E+00  0.0000000E+00  0.0000000E+00  0.0000000E+00  1.0000000E-11  0.0000000E+00  "??             "
  0.0000000E+00  0.0000000E+00  0.0000000E+00  0.0000000E+00  0.0000000E+00  0.0000000E+00  0.0000000E+00  0.0000000E+00  4.1470000E-01  2.8815000E+02  0.0000000E+00  0.0000000E+00  0.0000000E+00  0.0000000E+00  0.0000000E+00  0.0000000E+00  0.0000000E+00  0.0000000E+00  0.0000000E+00  0.0000000E+00  0.0000000E+00  0.0000000E+00  0.0000000E+00  0.0000000E+00  0.0000000E+00  0.0000000E+00  0.0000000E+00  0.0000000E+00  0.0000000E+00  0.0000000E+00  0.0000000E+00  0.0000000E+00  0.0000000E+00  0.0000000E+00  0.0000000E+00  0.0000000E+00  0.0000000E+00  0.0000000E+00  0.0000000E+00  0.0000000E+00  0.0000000E+00  0.0000000E+00  0.0000000E+00  0.0000000E+00  0.0000000E+00  1.0000000E-11  0.0000000E+00  0.0000000E+00  0.0000000E+00  0.0000000E+00  1.0000000E-11  0.0000000E+00  "??             "
  0.0000000E+00  0.0000000E+00  0.0000000E+00  0.0000000E+00  0.0000000E+00  0.0000000E+00  0.0000000E+00  0.0000000E+00  5.0960000E-01  2.8715000E+02  0.0000000E+00  0.0000000E+00  0.0000000E+00  0.0000000E+00  0.0000000E+00  0.0000000E+00  0.0000000E+00  0.0000000E+00  0.0000000E+00  0.0000000E+00  0.0000000E+00  0.0000000E+00  0.0000000E+00  0.0000000E+00  0.0000000E+00  0.0000000E+00  0.0000000E+00  0.0000000E+00  0.0000000E+00  0.0000000E+00  0.0000000E+00  0.0000000E+00  0.0000000E+00  0.0000000E+00  0.0000000E+00  0.0000000E+00  0.0000000E+00  0.0000000E+00  0.0000000E+00  0.0000000E+00  0.0000000E+00  0.0000000E+00  0.0000000E+00  0.0000000E+00  0.0000000E+00  1.0000000E-11  0.0000000E+00  0.0000000E+00  0.0000000E+00  0.0000000E+00  1.0000000E-11  0.0000000E+00  "??             "
  0.0000000E+00  0.0000000E+00  0.0000000E+00  0.0000000E+00  0.0000000E+00  0.0000000E+00  0.0000000E+00  0.0000000E+00  5.8320000E-01  2.8615000E+02  0.0000000E+00  0.0000000E+00  0.0000000E+00  0.0000000E+00  0.0000000E+00  0.0000000E+00  0.0000000E+00  0.0000000E+00  0.0000000E+00  0.0000000E+00  0.0000000E+00  0.0000000E+00  0.0000000E+00  0.0000000E+00  0.0000000E+00  0.0000000E+00  0.0000000E+00  0.0000000E+00  0.0000000E+00  0.0000000E+00  0.0000000E+00  0.0000000E+00  0.0000000E+00  0.0000000E+00  0.0000000E+00  0.0000000E+00  0.0000000E+00  0.0000000E+00  0.0000000E+00  0.0000000E+00  0.0000000E+00  0.0000000E+00  0.0000000E+00  0.0000000E+00  0.0000000E+00  1.0000000E-11  0.0000000E+00  0.0000000E+00  0.0000000E+00  0.0000000E+00  1.0000000E-11  0.0000000E+00  "??             "
  0.0000000E+00  0.0000000E+00  0.0000000E+00  0.0000000E+00  0.0000000E+00  0.0000000E+00  0.0000000E+00  0.0000000E+00  6.2270000E-01  2.8515000E+02  0.0000000E+00  0.0000000E+00  0.0000000E+00  0.0000000E+00  0.0000000E+00  0.0000000E+00  0.0000000E+00  0.0000000E+00  0.0000000E+00  0.0000000E+00  0.0000000E+00  0.0000000E+00  0.0000000E+00  0.0000000E+00  0.0000000E+00  0.0000000E+00  0.0000000E+00  0.0000000E+00  0.0000000E+00  0.0000000E+00  0.0000000E+00  0.0000000E+00  0.0000000E+00  0.0000000E+00  0.0000000E+00  0.0000000E+00  0.0000000E+00  0.0000000E+00  0.0000000E+00  0.0000000E+00  0.0000000E+00  0.0000000E+00  0.0000000E+00  0.0000000E+00  0.0000000E+00  1.0000000E-11  0.0000000E+00  0.0000000E+00  0.0000000E+00  0.0000000E+00  1.0000000E-11  0.0000000E+00  "??             "
  0.0000000E+00  0.0000000E+00  0.0000000E+00  0.0000000E+00  0.0000000E+00  0.0000000E+00  0.0000000E+00  0.0000000E+00  6.2270000E-01  2.8515000E+02  0.0000000E+00  0.0000000E+00  0.0000000E+00  0.0000000E+00  0.0000000E+00  0.0000000E+00  0.0000000E+00  0.0000000E+00  0.0000000E+00  0.0000000E+00  0.0000000E+00  0.0000000E+00  0.0000000E+00  0.0000000E+00  0.0000000E+00  0.0000000E+00  0.0000000E+00  0.0000000E+00  0.0000000E+00  0.0000000E+00  0.0000000E+00  0.0000000E+00  0.0000000E+00  0.0000000E+00  0.0000000E+00  0.0000000E+00  0.0000000E+00  0.0000000E+00  0.0000000E+00  0.0000000E+00  0.0000000E+00  0.0000000E+00  0.0000000E+00  0.0000000E+00  0.0000000E+00  1.0000000E-11  0.0000000E+00  0.0000000E+00  0.0000000E+00  0.0000000E+00  1.0000000E-11  0.0000000E+00  "??             "
  0.0000000E+00  0.0000000E+00  0.0000000E+00  0.0000000E+00  0.0000000E+00  0.0000000E+00  0.0000000E+00  0.0000000E+00  7.6040000E-01  2.8215000E+02  0.0000000E+00  0.0000000E+00  0.0000000E+00  0.0000000E+00  0.0000000E+00  0.0000000E+00  0.0000000E+00  0.0000000E+00  0.0000000E+00  0.0000000E+00  0.0000000E+00  0.0000000E+00  0.0000000E+00  0.0000000E+00  0.0000000E+00  0.0000000E+00  0.0000000E+00  0.0000000E+00  0.0000000E+00  0.0000000E+00  0.0000000E+00  0.0000000E+00  0.0000000E+00  0.0000000E+00  0.0000000E+00  0.0000000E+00  0.0000000E+00  0.0000000E+00  0.0000000E+00  0.0000000E+00  0.0000000E+00  0.0000000E+00  0.0000000E+00  0.0000000E+00  0.0000000E+00  1.0000000E-11  0.0000000E+00  0.0000000E+00  0.0000000E+00  0.0000000E+00  1.0000000E-11  0.0000000E+00  "??             "
  0.0000000E+00  0.0000000E+00  0.0000000E+00  0.0000000E+00  0.0000000E+00  0.0000000E+00  0.0000000E+00  0.0000000E+00  8.1500000E-01  2.8215000E+02  0.0000000E+00  0.0000000E+00  0.0000000E+00  0.0000000E+00  0.0000000E+00  0.0000000E+00  0.0000000E+00  0.0000000E+00  0.0000000E+00  0.0000000E+00  0.0000000E+00  0.0000000E+00  0.0000000E+00  0.0000000E+00  0.0000000E+00  0.0000000E+00  0.0000000E+00  0.0000000E+00  0.0000000E+00  0.0000000E+00  0.0000000E+00  0.0000000E+00  0.0000000E+00  0.0000000E+00  0.0000000E+00  0.0000000E+00  0.0000000E+00  0.0000000E+00  0.0000000E+00  0.0000000E+00  0.0000000E+00  0.0000000E+00  0.0000000E+00  0.0000000E+00  0.0000000E+00  1.0000000E-11  0.0000000E+00  0.0000000E+00  0.0000000E+00  0.0000000E+00  1.0000000E-11  0.0000000E+00  "??             "
  0.0000000E+00  0.0000000E+00  0.0000000E+00  0.0000000E+00  0.0000000E+00  0.0000000E+00  0.0000000E+00  0.0000000E+00  7.6040000E-01  2.8215000E+02  0.0000000E+00  0.0000000E+00  0.0000000E+00  0.0000000E+00  0.0000000E+00  0.0000000E+00  0.0000000E+00  0.0000000E+00  0.0000000E+00  0.0000000E+00  0.0000000E+00  0.0000000E+00  0.0000000E+00  0.0000000E+00  0.0000000E+00  0.0000000E+00  0.0000000E+00  0.0000000E+00  0.0000000E+00  0.0000000E+00  0.0000000E+00  0.0000000E+00  0.0000000E+00  0.0000000E+00  0.0000000E+00  0.0000000E+00  0.0000000E+00  0.0000000E+00  0.0000000E+00  0.0000000E+00  0.0000000E+00  0.0000000E+00  0.0000000E+00  0.0000000E+00  0.0000000E+00  1.0000000E-11  0.0000000E+00  0.0000000E+00  0.0000000E+00  0.0000000E+00  1.0000000E-11  0.0000000E+00  "??             "
  0.0000000E+00  0.0000000E+00  0.0000000E+00  0.0000000E+00  0.0000000E+00  0.0000000E+00  0.0000000E+00  0.0000000E+00  8.7200000E-01  2.8115000E+02  0.0000000E+00  0.0000000E+00  0.0000000E+00  0.0000000E+00  0.0000000E+00  0.0000000E+00  0.0000000E+00  0.0000000E+00  0.0000000E+00  0.0000000E+00  0.0000000E+00  0.0000000E+00  0.0000000E+00  0.0000000E+00  0.0000000E+00  0.0000000E+00  0.0000000E+00  0.0000000E+00  0.0000000E+00  0.0000000E+00  0.0000000E+00  0.0000000E+00  0.0000000E+00  0.0000000E+00  0.0000000E+00  0.0000000E+00  0.0000000E+00  0.0000000E+00  0.0000000E+00  0.0000000E+00  0.0000000E+00  0.0000000E+00  0.0000000E+00  0.0000000E+00  0.0000000E+00  1.0000000E-11  0.0000000E+00  0.0000000E+00  0.0000000E+00  0.0000000E+00  1.0000000E-11  0.0000000E+00  "??             "
  0.0000000E+00  0.0000000E+00  0.0000000E+00  0.0000000E+00  0.0000000E+00  0.0000000E+00  0.0000000E+00  0.0000000E+00  8.7200000E-01  2.8115000E+02  0.0000000E+00  0.0000000E+00  0.0000000E+00  0.0000000E+00  0.0000000E+00  0.0000000E+00  0.0000000E+00  0.0000000E+00  0.0000000E+00  0.0000000E+00  0.0000000E+00  0.0000000E+00  0.0000000E+00  0.0000000E+00  0.0000000E+00  0.0000000E+00  0.0000000E+00  0.0000000E+00  0.0000000E+00  0.0000000E+00  0.0000000E+00  0.0000000E+00  0.0000000E+00  0.0000000E+00  0.0000000E+00  0.0000000E+00  0.0000000E+00  0.0000000E+00  0.0000000E+00  0.0000000E+00  0.0000000E+00  0.0000000E+00  0.0000000E+00  0.0000000E+00  0.0000000E+00  1.0000000E-11  0.0000000E+00  0.0000000E+00  0.0000000E+00  0.0000000E+00  1.0000000E-11  0.0000000E+00  "??             "
  0.0000000E+00  0.0000000E+00  0.0000000E+00  0.0000000E+00  0.0000000E+00  0.0000000E+00  0.0000000E+00  0.0000000E+00  8.7200000E-01  2.8115000E+02  0.0000000E+00  0.0000000E+00  0.0000000E+00  0.0000000E+00  0.0000000E+00  0.0000000E+00  0.0000000E+00  0.0000000E+00  0.0000000E+00  0.0000000E+00  0.0000000E+00  0.0000000E+00  0.0000000E+00  0.0000000E+00  0.0000000E+00  0.0000000E+00  0.0000000E+00  0.0000000E+00  0.0000000E+00  0.0000000E+00  0.0000000E+00  0.0000000E+00  0.0000000E+00  0.0000000E+00  0.0000000E+00  0.0000000E+00  0.0000000E+00  0.0000000E+00  0.0000000E+00  0.0000000E+00  0.0000000E+00  0.0000000E+00  0.0000000E+00  0.0000000E+00  0.0000000E+00  1.0000000E-11  0.0000000E+00  0.0000000E+00  0.0000000E+00  0.0000000E+00  1.0000000E-11  0.0000000E+00  "??             "
  0.0000000E+00  0.0000000E+00  0.0000000E+00  0.0000000E+00  0.0000000E+00  0.0000000E+00  0.0000000E+00  0.0000000E+00  8.7110000E-01  2.8015000E+02  0.0000000E+00  0.0000000E+00  0.0000000E+00  0.0000000E+00  0.0000000E+00  0.0000000E+00  0.0000000E+00  0.0000000E+00  0.0000000E+00  0.0000000E+00  0.0000000E+00  0.0000000E+00  0.0000000E+00  0.0000000E+00  0.0000000E+00  0.0000000E+00  0.0000000E+00  0.0000000E+00  0.0000000E+00  0.0000000E+00  0.0000000E+00  0.0000000E+00  0.0000000E+00  0.0000000E+00  0.0000000E+00  0.0000000E+00  0.0000000E+00  0.0000000E+00  0.0000000E+00  0.0000000E+00  0.0000000E+00  0.0000000E+00  0.0000000E+00  0.0000000E+00  0.0000000E+00  1.0000000E-11  0.0000000E+00  0.0000000E+00  0.0000000E+00  0.0000000E+00  1.0000000E-11  0.0000000E+00  "??             "
  0.0000000E+00  0.0000000E+00  0.0000000E+00  0.0000000E+00  0.0000000E+00  0.0000000E+00  0.0000000E+00  0.0000000E+00  9.3300000E-01  2.7915000E+02  0.0000000E+00  0.0000000E+00  0.0000000E+00  0.0000000E+00  0.0000000E+00  0.0000000E+00  0.0000000E+00  0.0000000E+00  0.0000000E+00  0.0000000E+00  0.0000000E+00  0.0000000E+00  0.0000000E+00  0.0000000E+00  0.0000000E+00  0.0000000E+00  0.0000000E+00  0.0000000E+00  0.0000000E+00  0.0000000E+00  0.0000000E+00  0.0000000E+00  0.0000000E+00  0.0000000E+00  0.0000000E+00  0.0000000E+00  0.0000000E+00  0.0000000E+00  0.0000000E+00  0.0000000E+00  0.0000000E+00  0.0000000E+00  0.0000000E+00  0.0000000E+00  0.0000000E+00  1.0000000E-11  0.0000000E+00  0.0000000E+00  0.0000000E+00  0.0000000E+00  1.0000000E-11  0.0000000E+00  "??             "
  0.0000000E+00  0.0000000E+00  0.0000000E+00  0.0000000E+00  0.0000000E+00  0.0000000E+00  0.0000000E+00  0.0000000E+00  8.7010000E-01  2.7915000E+02  0.0000000E+00  0.0000000E+00  0.0000000E+00  0.0000000E+00  0.0000000E+00  0.0000000E+00  0.0000000E+00  0.0000000E+00  0.0000000E+00  0.0000000E+00  0.0000000E+00  0.0000000E+00  0.0000000E+00  0.0000000E+00  0.0000000E+00  0.0000000E+00  0.0000000E+00  0.0000000E+00  0.0000000E+00  0.0000000E+00  0.0000000E+00  0.0000000E+00  0.0000000E+00  0.0000000E+00  0.0000000E+00  0.0000000E+00  0.0000000E+00  0.0000000E+00  0.0000000E+00  0.0000000E+00  0.0000000E+00  0.0000000E+00  0.0000000E+00  0.0000000E+00  0.0000000E+00  1.0000000E-11  0.0000000E+00  0.0000000E+00  0.0000000E+00  0.0000000E+00  1.0000000E-11  0.0000000E+00  "??             "
  0.0000000E+00  0.0000000E+00  0.0000000E+00  0.0000000E+00  0.0000000E+00  0.0000000E+00  0.0000000E+00  0.0000000E+00  8.7200000E-01  2.8115000E+02  0.0000000E+00  0.0000000E+00  0.0000000E+00  0.0000000E+00  0.0000000E+00  0.0000000E+00  0.0000000E+00  0.0000000E+00  0.0000000E+00  0.0000000E+00  0.0000000E+00  0.0000000E+00  0.0000000E+00  0.0000000E+00  0.0000000E+00  0.0000000E+00  0.0000000E+00  0.0000000E+00  0.0000000E+00  0.0000000E+00  0.0000000E+00  0.0000000E+00  0.0000000E+00  0.0000000E+00  0.0000000E+00  0.0000000E+00  0.0000000E+00  0.0000000E+00  0.0000000E+00  0.0000000E+00  0.0000000E+00  0.0000000E+00  0.0000000E+00  0.0000000E+00  0.0000000E+00  1.0000000E-11  0.0000000E+00  0.0000000E+00  0.0000000E+00  0.0000000E+00  1.0000000E-11  0.0000000E+00  "??             "
  0.0000000E+00  0.0000000E+00  0.0000000E+00  0.0000000E+00  0.0000000E+00  0.0000000E+00  0.0000000E+00  0.0000000E+00  8.1630000E-01  2.8315000E+02  0.0000000E+00  0.0000000E+00  0.0000000E+00  0.0000000E+00  0.0000000E+00  0.0000000E+00  0.0000000E+00  0.0000000E+00  0.0000000E+00  0.0000000E+00  0.0000000E+00  0.0000000E+00  0.0000000E+00  0.0000000E+00  0.0000000E+00  0.0000000E+00  0.0000000E+00  0.0000000E+00  0.0000000E+00  0.0000000E+00  0.0000000E+00  0.0000000E+00  0.0000000E+00  0.0000000E+00  0.0000000E+00  0.0000000E+00  0.0000000E+00  0.0000000E+00  0.0000000E+00  0.0000000E+00  0.0000000E+00  0.0000000E+00  0.0000000E+00  0.0000000E+00  0.0000000E+00  1.0000000E-11  0.0000000E+00  0.0000000E+00  0.0000000E+00  0.0000000E+00  1.0000000E-11  0.0000000E+00  "??             "
  0.0000000E+00  0.0000000E+00  0.0000000E+00  0.0000000E+00  0.0000000E+00  0.0000000E+00  0.0000000E+00  0.0000000E+00  6.6740000E-01  2.8515000E+02  0.0000000E+00  0.0000000E+00  0.0000000E+00  0.0000000E+00  0.0000000E+00  0.0000000E+00  0.0000000E+00  0.0000000E+00  0.0000000E+00  0.0000000E+00  0.0000000E+00  0.0000000E+00  0.0000000E+00  0.0000000E+00  0.0000000E+00  0.0000000E+00  0.0000000E+00  0.0000000E+00  0.0000000E+00  0.0000000E+00  0.0000000E+00  0.0000000E+00  0.0000000E+00  0.0000000E+00  0.0000000E+00  0.0000000E+00  0.0000000E+00  0.0000000E+00  0.0000000E+00  0.0000000E+00  0.0000000E+00  0.0000000E+00  0.0000000E+00  0.0000000E+00  0.0000000E+00  1.0000000E-11  0.0000000E+00  0.0000000E+00  0.0000000E+00  0.0000000E+00  1.0000000E-11  0.0000000E+00  "??             "
  0.0000000E+00  0.0000000E+00  0.0000000E+00  0.0000000E+00  0.0000000E+00  0.0000000E+00  0.0000000E+00  0.0000000E+00  5.4900000E-01  2.8815000E+02  0.0000000E+00  0.0000000E+00  0.0000000E+00  0.0000000E+00  0.0000000E+00  0.0000000E+00  0.0000000E+00  0.0000000E+00  0.0000000E+00  0.0000000E+00  0.0000000E+00  0.0000000E+00  0.0000000E+00  0.0000000E+00  0.0000000E+00  0.0000000E+00  0.0000000E+00  0.0000000E+00  0.0000000E+00  0.0000000E+00  0.0000000E+00  0.0000000E+00  0.0000000E+00  0.0000000E+00  0.0000000E+00  0.0000000E+00  0.0000000E+00  0.0000000E+00  0.0000000E+00  0.0000000E+00  0.0000000E+00  0.0000000E+00  0.0000000E+00  0.0000000E+00  0.0000000E+00  1.0000000E-11  0.0000000E+00  0.0000000E+00  0.0000000E+00  0.0000000E+00  1.0000000E-11  0.0000000E+00  "??             "
  0.0000000E+00  0.0000000E+00  0.0000000E+00  0.0000000E+00  0.0000000E+00  0.0000000E+00  0.0000000E+00  0.0000000E+00  3.6500000E-01  2.9015000E+02  0.0000000E+00  0.0000000E+00  0.0000000E+00  0.0000000E+00  0.0000000E+00  0.0000000E+00  0.0000000E+00  0.0000000E+00  0.0000000E+00  0.0000000E+00  0.0000000E+00  0.0000000E+00  0.0000000E+00  0.0000000E+00  0.0000000E+00  0.0000000E+00  0.0000000E+00  0.0000000E+00  0.0000000E+00  0.0000000E+00  0.0000000E+00  0.0000000E+00  0.0000000E+00  0.0000000E+00  0.0000000E+00  0.0000000E+00  0.0000000E+00  0.0000000E+00  0.0000000E+00  0.0000000E+00  0.0000000E+00  0.0000000E+00  0.0000000E+00  0.0000000E+00  0.0000000E+00  1.0000000E-11  0.0000000E+00  0.0000000E+00  0.0000000E+00  0.0000000E+00  1.0000000E-11  0.0000000E+00  "??             "
  0.0000000E+00  0.0000000E+00  0.0000000E+00  0.0000000E+00  0.0000000E+00  0.0000000E+00  0.0000000E+00  0.0000000E+00  3.2190000E-01  2.9215000E+02  0.0000000E+00  0.0000000E+00  0.0000000E+00  0.0000000E+00  0.0000000E+00  0.0000000E+00  0.0000000E+00  0.0000000E+00  0.0000000E+00  0.0000000E+00  0.0000000E+00  0.0000000E+00  0.0000000E+00  0.0000000E+00  0.0000000E+00  0.0000000E+00  0.0000000E+00  0.0000000E+00  0.0000000E+00  0.0000000E+00  0.0000000E+00  0.0000000E+00  0.0000000E+00  0.0000000E+00  0.0000000E+00  0.0000000E+00  0.0000000E+00  0.0000000E+00  0.0000000E+00  0.0000000E+00  0.0000000E+00  0.0000000E+00  0.0000000E+00  0.0000000E+00  0.0000000E+00  1.0000000E-11  0.0000000E+00  0.0000000E+00  0.0000000E+00  0.0000000E+00  1.0000000E-11  0.0000000E+00  "??             "
  0.0000000E+00  0.0000000E+00  0.0000000E+00  0.0000000E+00  0.0000000E+00  0.0000000E+00  0.0000000E+00  0.0000000E+00  3.2190000E-01  2.9215000E+02  0.0000000E+00  0.0000000E+00  0.0000000E+00  0.0000000E+00  0.0000000E+00  0.0000000E+00  0.0000000E+00  0.0000000E+00  0.0000000E+00  0.0000000E+00  0.0000000E+00  0.0000000E+00  0.0000000E+00  0.0000000E+00  0.0000000E+00  0.0000000E+00  0.0000000E+00  0.0000000E+00  0.0000000E+00  0.0000000E+00  0.0000000E+00  0.0000000E+00  0.0000000E+00  0.0000000E+00  0.0000000E+00  0.0000000E+00  0.0000000E+00  0.0000000E+00  0.0000000E+00  0.0000000E+00  0.0000000E+00  0.0000000E+00  0.0000000E+00  0.0000000E+00  0.0000000E+00  1.0000000E-11  0.0000000E+00  0.0000000E+00  0.0000000E+00  0.0000000E+00  1.0000000E-11  0.0000000E+00  "??             "
  0.0000000E+00  0.0000000E+00  0.0000000E+00  0.0000000E+00  0.0000000E+00  0.0000000E+00  0.0000000E+00  0.0000000E+00  3.9190000E-01  2.9015000E+02  0.0000000E+00  0.0000000E+00  0.0000000E+00  0.0000000E+00  0.0000000E+00  0.0000000E+00  0.0000000E+00  0.0000000E+00  0.0000000E+00  0.0000000E+00  0.0000000E+00  0.0000000E+00  0.0000000E+00  0.0000000E+00  0.0000000E+00  0.0000000E+00  0.0000000E+00  0.0000000E+00  0.0000000E+00  0.0000000E+00  0.0000000E+00  0.0000000E+00  0.0000000E+00  0.0000000E+00  0.0000000E+00  0.0000000E+00  0.0000000E+00  0.0000000E+00  0.0000000E+00  0.0000000E+00  0.0000000E+00  0.0000000E+00  0.0000000E+00  0.0000000E+00  0.0000000E+00  1.0000000E-11  0.0000000E+00  0.0000000E+00  0.0000000E+00  0.0000000E+00  1.0000000E-11  0.0000000E+00  "??             "
  0.0000000E+00  0.0000000E+00  0.0000000E+00  0.0000000E+00  0.0000000E+00  0.0000000E+00  0.0000000E+00  0.0000000E+00  4.8330000E-01  2.9015000E+02  0.0000000E+00  0.0000000E+00  0.0000000E+00  0.0000000E+00  0.0000000E+00  0.0000000E+00  0.0000000E+00  0.0000000E+00  0.0000000E+00  0.0000000E+00  0.0000000E+00  0.0000000E+00  0.0000000E+00  0.0000000E+00  0.0000000E+00  0.0000000E+00  0.0000000E+00  0.0000000E+00  0.0000000E+00  0.0000000E+00  0.0000000E+00  0.0000000E+00  0.0000000E+00  0.0000000E+00  0.0000000E+00  0.0000000E+00  0.0000000E+00  0.0000000E+00  0.0000000E+00  0.0000000E+00  0.0000000E+00  0.0000000E+00  0.0000000E+00  0.0000000E+00  0.0000000E+00  1.0000000E-11  0.0000000E+00  0.0000000E+00  0.0000000E+00  0.0000000E+00  1.0000000E-11  0.0000000E+00  "??             "
  0.0000000E+00  0.0000000E+00  0.0000000E+00  0.0000000E+00  0.0000000E+00  0.0000000E+00  0.0000000E+00  0.0000000E+00  5.1500000E-01  2.8915000E+02  0.0000000E+00  0.0000000E+00  0.0000000E+00  0.0000000E+00  0.0000000E+00  0.0000000E+00  0.0000000E+00  0.0000000E+00  0.0000000E+00  0.0000000E+00  0.0000000E+00  0.0000000E+00  0.0000000E+00  0.0000000E+00  0.0000000E+00  0.0000000E+00  0.0000000E+00  0.0000000E+00  0.0000000E+00  0.0000000E+00  0.0000000E+00  0.0000000E+00  0.0000000E+00  0.0000000E+00  0.0000000E+00  0.0000000E+00  0.0000000E+00  0.0000000E+00  0.0000000E+00  0.0000000E+00  0.0000000E+00  0.0000000E+00  0.0000000E+00  0.0000000E+00  0.0000000E+00  1.0000000E-11  0.0000000E+00  0.0000000E+00  0.0000000E+00  0.0000000E+00  1.0000000E-11  0.0000000E+00  "??             "
  0.0000000E+00  0.0000000E+00  0.0000000E+00  0.0000000E+00  0.0000000E+00  0.0000000E+00  0.0000000E+00  0.0000000E+00  5.8810000E-01  2.8815000E+02  0.0000000E+00  0.0000000E+00  0.0000000E+00  0.0000000E+00  0.0000000E+00  0.0000000E+00  0.0000000E+00  0.0000000E+00  0.0000000E+00  0.0000000E+00  0.0000000E+00  0.0000000E+00  0.0000000E+00  0.0000000E+00  0.0000000E+00  0.0000000E+00  0.0000000E+00  0.0000000E+00  0.0000000E+00  0.0000000E+00  0.0000000E+00  0.0000000E+00  0.0000000E+00  0.0000000E+00  0.0000000E+00  0.0000000E+00  0.0000000E+00  0.0000000E+00  0.0000000E+00  0.0000000E+00  0.0000000E+00  0.0000000E+00  0.0000000E+00  0.0000000E+00  0.0000000E+00  1.0000000E-11  0.0000000E+00  0.0000000E+00  0.0000000E+00  0.0000000E+00  1.0000000E-11  0.0000000E+00  "??             "
  0.0000000E+00  0.0000000E+00  0.0000000E+00  0.0000000E+00  0.0000000E+00  0.0000000E+00  0.0000000E+00  0.0000000E+00  5.8570000E-01  2.8715000E+02  0.0000000E+00  0.0000000E+00  0.0000000E+00  0.0000000E+00  0.0000000E+00  0.0000000E+00  0.0000000E+00  0.0000000E+00  0.0000000E+00  0.0000000E+00  0.0000000E+00  0.0000000E+00  0.0000000E+00  0.0000000E+00  0.0000000E+00  0.0000000E+00  0.0000000E+00  0.0000000E+00  0.0000000E+00  0.0000000E+00  0.0000000E+00  0.0000000E+00  0.0000000E+00  0.0000000E+00  0.0000000E+00  0.0000000E+00  0.0000000E+00  0.0000000E+00  0.0000000E+00  0.0000000E+00  0.0000000E+00  0.0000000E+00  0.0000000E+00  0.0000000E+00  0.0000000E+00  1.0000000E-11  0.0000000E+00  0.0000000E+00  0.0000000E+00  0.0000000E+00  1.0000000E-11  0.0000000E+00  "??             "
  0.0000000E+00  0.0000000E+00  0.0000000E+00  0.0000000E+00  0.0000000E+00  0.0000000E+00  0.0000000E+00  0.0000000E+00  6.6950000E-01  2.8615000E+02  0.0000000E+00  0.0000000E+00  0.0000000E+00  0.0000000E+00  0.0000000E+00  0.0000000E+00  0.0000000E+00  0.0000000E+00  0.0000000E+00  0.0000000E+00  0.0000000E+00  0.0000000E+00  0.0000000E+00  0.0000000E+00  0.0000000E+00  0.0000000E+00  0.0000000E+00  0.0000000E+00  0.0000000E+00  0.0000000E+00  0.0000000E+00  0.0000000E+00  0.0000000E+00  0.0000000E+00  0.0000000E+00  0.0000000E+00  0.0000000E+00  0.0000000E+00  0.0000000E+00  0.0000000E+00  0.0000000E+00  0.0000000E+00  0.0000000E+00  0.0000000E+00  0.0000000E+00  1.0000000E-11  0.0000000E+00  0.0000000E+00  0.0000000E+00  0.0000000E+00  1.0000000E-11  0.0000000E+00  "??             "
  0.0000000E+00  0.0000000E+00  0.0000000E+00  0.0000000E+00  0.0000000E+00  0.0000000E+00  0.0000000E+00  0.0000000E+00  7.1490000E-01  2.8515000E+02  0.0000000E+00  0.0000000E+00  0.0000000E+00  0.0000000E+00  0.0000000E+00  0.0000000E+00  0.0000000E+00  0.0000000E+00  0.0000000E+00  0.0000000E+00  0.0000000E+00  0.0000000E+00  0.0000000E+00  0.0000000E+00  0.0000000E+00  0.0000000E+00  0.0000000E+00  0.0000000E+00  0.0000000E+00  0.0000000E+00  0.0000000E+00  0.0000000E+00  0.0000000E+00  0.0000000E+00  0.0000000E+00  0.0000000E+00  0.0000000E+00  0.0000000E+00  0.0000000E+00  0.0000000E+00  0.0000000E+00  0.0000000E+00  0.0000000E+00  0.0000000E+00  0.0000000E+00  1.0000000E-11  0.0000000E+00  0.0000000E+00  0.0000000E+00  0.0000000E+00  1.0000000E-11  0.0000000E+00  "??             "
  0.0000000E+00  0.0000000E+00  0.0000000E+00  0.0000000E+00  0.0000000E+00  0.0000000E+00  0.0000000E+00  0.0000000E+00  6.6950000E-01  2.8615000E+02  0.0000000E+00  0.0000000E+00  0.0000000E+00  0.0000000E+00  0.0000000E+00  0.0000000E+00  0.0000000E+00  0.0000000E+00  0.0000000E+00  0.0000000E+00  0.0000000E+00  0.0000000E+00  0.0000000E+00  0.0000000E+00  0.0000000E+00  0.0000000E+00  0.0000000E+00  0.0000000E+00  0.0000000E+00  0.0000000E+00  0.0000000E+00  0.0000000E+00  0.0000000E+00  0.0000000E+00  0.0000000E+00  0.0000000E+00  0.0000000E+00  0.0000000E+00  0.0000000E+00  0.0000000E+00  0.0000000E+00  0.0000000E+00  0.0000000E+00  0.0000000E+00  0.0000000E+00  1.0000000E-11  0.0000000E+00  0.0000000E+00  0.0000000E+00  0.0000000E+00  1.0000000E-11  0.0000000E+00  "??             "
  0.0000000E+00  0.0000000E+00  0.0000000E+00  0.0000000E+00  0.0000000E+00  0.0000000E+00  0.0000000E+00  0.0000000E+00  6.6950000E-01  2.8615000E+02  0.0000000E+00  0.0000000E+00  0.0000000E+00  0.0000000E+00  0.0000000E+00  0.0000000E+00  0.0000000E+00  0.0000000E+00  0.0000000E+00  0.0000000E+00  0.0000000E+00  0.0000000E+00  0.0000000E+00  0.0000000E+00  0.0000000E+00  0.0000000E+00  0.0000000E+00  0.0000000E+00  0.0000000E+00  0.0000000E+00  0.0000000E+00  0.0000000E+00  0.0000000E+00  0.0000000E+00  0.0000000E+00  0.0000000E+00  0.0000000E+00  0.0000000E+00  0.0000000E+00  0.0000000E+00  0.0000000E+00  0.0000000E+00  0.0000000E+00  0.0000000E+00  0.0000000E+00  1.0000000E-11  0.0000000E+00  0.0000000E+00  0.0000000E+00  0.0000000E+00  1.0000000E-11  0.0000000E+00  "??             "
  0.0000000E+00  0.0000000E+00  0.0000000E+00  0.0000000E+00  0.0000000E+00  0.0000000E+00  0.0000000E+00  0.0000000E+00  6.6950000E-01  2.8615000E+02  0.0000000E+00  0.0000000E+00  0.0000000E+00  0.0000000E+00  0.0000000E+00  0.0000000E+00  0.0000000E+00  0.0000000E+00  0.0000000E+00  0.0000000E+00  0.0000000E+00  0.0000000E+00  0.0000000E+00  0.0000000E+00  0.0000000E+00  0.0000000E+00  0.0000000E+00  0.0000000E+00  0.0000000E+00  0.0000000E+00  0.0000000E+00  0.0000000E+00  0.0000000E+00  0.0000000E+00  0.0000000E+00  0.0000000E+00  0.0000000E+00  0.0000000E+00  0.0000000E+00  0.0000000E+00  0.0000000E+00  0.0000000E+00  0.0000000E+00  0.0000000E+00  0.0000000E+00  1.0000000E-11  0.0000000E+00  0.0000000E+00  0.0000000E+00  0.0000000E+00  1.0000000E-11  0.0000000E+00  "??             "
  0.0000000E+00  0.0000000E+00  0.0000000E+00  0.0000000E+00  0.0000000E+00  0.0000000E+00  0.0000000E+00  0.0000000E+00  6.6740000E-01  2.8515000E+02  0.0000000E+00  0.0000000E+00  0.0000000E+00  0.0000000E+00  0.0000000E+00  0.0000000E+00  0.0000000E+00  0.0000000E+00  0.0000000E+00  0.0000000E+00  0.0000000E+00  0.0000000E+00  0.0000000E+00  0.0000000E+00  0.0000000E+00  0.0000000E+00  0.0000000E+00  0.0000000E+00  0.0000000E+00  0.0000000E+00  0.0000000E+00  0.0000000E+00  0.0000000E+00  0.0000000E+00  0.0000000E+00  0.0000000E+00  0.0000000E+00  0.0000000E+00  0.0000000E+00  0.0000000E+00  0.0000000E+00  0.0000000E+00  0.0000000E+00  0.0000000E+00  0.0000000E+00  1.0000000E-11  0.0000000E+00  0.0000000E+00  0.0000000E+00  0.0000000E+00  1.0000000E-11  0.0000000E+00  "??             "
  0.0000000E+00  0.0000000E+00  0.0000000E+00  0.0000000E+00  0.0000000E+00  0.0000000E+00  0.0000000E+00  0.0000000E+00  7.1490000E-01  2.8515000E+02  0.0000000E+00  0.0000000E+00  0.0000000E+00  0.0000000E+00  0.0000000E+00  0.0000000E+00  0.0000000E+00  0.0000000E+00  0.0000000E+00  0.0000000E+00  0.0000000E+00  0.0000000E+00  0.0000000E+00  0.0000000E+00  0.0000000E+00  0.0000000E+00  0.0000000E+00  0.0000000E+00  0.0000000E+00  0.0000000E+00  0.0000000E+00  0.0000000E+00  0.0000000E+00  0.0000000E+00  0.0000000E+00  0.0000000E+00  0.0000000E+00  0.0000000E+00  0.0000000E+00  0.0000000E+00  0.0000000E+00  0.0000000E+00  0.0000000E+00  0.0000000E+00  0.0000000E+00  1.0000000E-11  0.0000000E+00  0.0000000E+00  0.0000000E+00  0.0000000E+00  1.0000000E-11  0.0000000E+00  "??             "
  0.0000000E+00  0.0000000E+00  0.0000000E+00  0.0000000E+00  0.0000000E+00  0.0000000E+00  0.0000000E+00  0.0000000E+00  7.1490000E-01  2.8515000E+02  0.0000000E+00  0.0000000E+00  0.0000000E+00  0.0000000E+00  0.0000000E+00  0.0000000E+00  0.0000000E+00  0.0000000E+00  0.0000000E+00  0.0000000E+00  0.0000000E+00  0.0000000E+00  0.0000000E+00  0.0000000E+00  0.0000000E+00  0.0000000E+00  0.0000000E+00  0.0000000E+00  0.0000000E+00  0.0000000E+00  0.0000000E+00  0.0000000E+00  0.0000000E+00  0.0000000E+00  0.0000000E+00  0.0000000E+00  0.0000000E+00  0.0000000E+00  0.0000000E+00  0.0000000E+00  0.0000000E+00  0.0000000E+00  0.0000000E+00  0.0000000E+00  0.0000000E+00  1.0000000E-11  0.0000000E+00  0.0000000E+00  0.0000000E+00  0.0000000E+00  1.0000000E-11  0.0000000E+00  "??             "
  0.0000000E+00  0.0000000E+00  0.0000000E+00  0.0000000E+00  0.0000000E+00  0.0000000E+00  0.0000000E+00  0.0000000E+00  7.1490000E-01  2.8515000E+02  0.0000000E+00  0.0000000E+00  0.0000000E+00  0.0000000E+00  0.0000000E+00  0.0000000E+00  0.0000000E+00  0.0000000E+00  0.0000000E+00  0.0000000E+00  0.0000000E+00  0.0000000E+00  0.0000000E+00  0.0000000E+00  0.0000000E+00  0.0000000E+00  0.0000000E+00  0.0000000E+00  0.0000000E+00  0.0000000E+00  0.0000000E+00  0.0000000E+00  0.0000000E+00  0.0000000E+00  0.0000000E+00  0.0000000E+00  0.0000000E+00  0.0000000E+00  0.0000000E+00  0.0000000E+00  0.0000000E+00  0.0000000E+00  0.0000000E+00  0.0000000E+00  0.0000000E+00  1.0000000E-11  0.0000000E+00  0.0000000E+00  0.0000000E+00  0.0000000E+00  1.0000000E-11  0.0000000E+00  "??             "
  0.0000000E+00  1.9324000E+01  2.4102618E+01  4.2611218E+01  3.5285841E+01  0.0000000E+00  0.0000000E+00  0.0000000E+00  8.1760000E-01  2.8415000E+02  8.6183211E-03  8.3408412E+00  8.6502183E+00  0.0000000E+00  0.0000000E+00  0.0000000E+00  0.0000000E+00  0.0000000E+00  0.0000000E+00  0.0000000E+00  0.0000000E+00  0.0000000E+00  0.0000000E+00  0.0000000E+00  0.0000000E+00  0.0000000E+00  0.0000000E+00  0.0000000E+00  0.0000000E+00  0.0000000E+00  0.0000000E+00  0.0000000E+00  2.0813720E-01  2.3000000E-13  2.5511294E+01  2.6206321E+01  1.4493880E+01  4.4819580E+00  3.3421937E+01  0.0000000E+00  0.0000000E+00  0.0000000E+00  2.4094000E+01  2.6945000E+01  3.3961000E+01  1.8391149E+02  3.7274797E+01  6.1748399E+01  8.4888297E+01  0.0000000E+00  2.8823549E+02  0.0000000E+00  "Q5             "
  0.0000000E+00  1.9751000E+01  2.6051182E+01  4.3451675E+01  4.4073979E+01  0.0000000E+00  0.0000000E+00  0.0000000E+00  8.1760000E-01  2.8415000E+02  7.1818732E-03  1.0915979E+01  9.2616750E+00  0.0000000E+00  0.0000000E+00  0.0000000E+00  0.0000000E+00  0.0000000E+00  0.0000000E+00  0.0000000E+00  0.0000000E+00  0.0000000E+00  0.0000000E+00  0.0000000E+00  0.0000000E+00  0.0000000E+00  0.0000000E+00  0.0000000E+00  0.0000000E+00  0.0000000E+00  0.0000000E+00  0.0000000E+00  2.6998114E-01  2.3000000E-13  2.7576000E+01  3.2248913E+01  1.4334896E+01  5.0652417E+00  3.3647302E+01  0.0000000E+00  0.0000000E+00  0.0000000E+00  2.6044000E+01  3.3158000E+01  3.4190000E+01  2.0310883E+02  3.8098453E+01  6.2164770E+01  1.0284561E+02  0.0000000E+00  3.1625183E+02  0.0000000E+00  "Q5             "
  0.0000000E+00  1.8045000E+01  3.0667833E+01  3.3152323E+01  5.6555555E+01  0.0000000E+00  0.0000000E+00  0.0000000E+00  9.3460000E-01  2.8215000E+02  3.8334465E-03  2.1025545E+00  1.0273225E+00  0.0000000E+00  0.0000000E+00  0.0000000E+00  0.0000000E+00  0.0000000E+00  0.0000000E+00  0.0000000E+00  0.0000000E+00  0.0000000E+00  0.0000000E+00  0.0000000E+00  0.0000000E+00  0.0000000E+00  0.0000000E+00  0.0000000E+00  0.0000000E+00  0.0000000E+00  0.0000000E+00  0.0000000E+00  4.6201144E-01  2.3000000E-13  3.2467765E+01  5.2960592E+01  7.6680179E+00  1.0112974E+01  3.1615079E+01  0.0000000E+00  0.0000000E+00  0.0000000E+00  3.0664000E+01  5.4453000E+01  3.2125000E+01  6.9846038E+02  8.6043292E+01  1.9169948E+02  4.2071761E+02  0.0000000E+00  8.3374738E+02  0.0000000E+00  "Q5             "
  0.0000000E+00  1.9554000E+01  3.5782281E+01  4.0840465E+01  8.3630081E+01  0.0000000E+00  0.0000000E+00  0.0000000E+00  8.7390000E-01  2.8315000E+02  3.2808669E-03  1.2491081E+01  5.1704654E+00  0.0000000E+00  0.0000000E+00  0.0000000E+00  0.0000000E+00  0.0000000E+00  0.0000000E+00  0.0000000E+00  0.0000000E+00  0.0000000E+00  0.0000000E+00  0.0000000E+00  0.0000000E+00  0.0000000E+00  0.0000000E+00  0.0000000E+00  0.0000000E+00  0.0000000E+00  0.0000000E+00  0.0000000E+00  7.1546761E-01  2.3000000E-13  3.7883647E+01  6.9188333E+01  1.0120941E+01  9.1281020E+00  3.5103810E+01  0.0000000E+00  0.0000000E+00  0.0000000E+00  3.5779000E+01  7.1139000E+01  3.5670000E+01  4.2962609E+02  5.1030846E+01  9.9331666E+01  2.7926357E+02  0.0000000E+00  5.9176809E+02  0.0000000E+00  "Q5             "
  0.0000000E+00  2.1311000E+01  2.8313572E+01  8.1380356E+01  6.7764785E+01  0.0000000E+00  0.0000000E+00  0.0000000E+00  6.7160000E-01  2.8715000E+02  1.4571715E-02  3.7953785E+01  4.1435356E+01  0.0000000E+00  0.0000000E+00  0.0000000E+00  0.0000000E+00  0.0000000E+00  0.0000000E+00  0.0000000E+00  0.0000000E+00  0.0000000E+00  0.0000000E+00  0.0000000E+00  0.0000000E+00  0.0000000E+00  0.0000000E+00  0.0000000E+00  0.0000000E+00  0.0000000E+00  0.0000000E+00  0.0000000E+00  2.1007026E-01  0.0000000E+00  2.9963647E+01  0.0000000E+00  1.9823261E+01  1.0637878E+00  0.0000000E+00  0.0000000E+00  0.0000000E+00  0.0000000E+00  2.8299000E+01  2.9811000E+01  3.9945000E+01  1.0645382E+02  2.3011554E+01  3.0959357E+01  5.2482912E+01  0.0000000E+00  1.5751537E+02  0.0000000E+00  "Q5             "
  0.0000000E+00  2.0266000E+01  2.3548617E+01  1.2417314E+02  6.7706762E+01  0.0000000E+00  0.0000000E+00  0.0000000E+00  5.5160000E-01  2.8915000E+02  3.3616741E-02  5.0278762E+01  8.6939138E+01  0.0000000E+00  0.0000000E+00  0.0000000E+00  0.0000000E+00  0.0000000E+00  0.0000000E+00  0.0000000E+00  0.0000000E+00  0.0000000E+00  0.0000000E+00  0.0000000E+00  0.0000000E+00  0.0000000E+00  0.0000000E+00  0.0000000E+00  0.0000000E+00  0.0000000E+00  0.0000000E+00  0.0000000E+00  9.6608711E-02  2.3000000E-13  2.4898235E+01  1.6950121E+01  1.9638147E+01  2.1649352E-01  3.6642984E+01  0.0000000E+00  0.0000000E+00  0.0000000E+00  2.3515000E+01  1.7428000E+01  3.7234000E+01  5.3138186E+01  1.5352332E+01  1.6550431E+01  2.1235423E+01  0.0000000E+00  1.5158119E+02  0.0000000E+00  "Q5             "
  0.0000000E+00  1.4715000E+01  1.4423112E+01  5.1080043E+02  1.7191032E+02  0.0000000E+00  0.0000000E+00  0.0000000E+00  3.9770000E-01  2.9215000E+02  5.3112401E-02  1.6492132E+02  4.8514143E+02  0.0000000E+00  0.0000000E+00  0.0000000E+00  0.0000000E+00  0.0000000E+00  0.0000000E+00  0.0000000E+00  0.0000000E+00  0.0000000E+00  0.0000000E+00  0.0000000E+00  0.0000000E+00  0.0000000E+00  0.0000000E+00  0.0000000E+00  0.0000000E+00  0.0000000E+00  0.0000000E+00  0.0000000E+00  5.3542826E-02  2.3000000E-13  1.5215294E+01  6.7972327E+00  1.4392975E+01  2.1944891E-02  2.5251714E+01  0.0000000E+00  0.0000000E+00  0.0000000E+00  1.4370000E+01  6.9890000E+00  2.5659000E+01  1.6103700E+01  7.1467425E+00  4.9469902E+00  4.0099674E+00  0.0000000E+00  7.7836700E+01  0.0000000E+00  "Q5             "
  0.0000000E+00  1.1902000E+01  1.9026379E+07  1.7340004E+01  3.2720009E+00  0.0000000E+00  0.0000000E+00  0.0000000E+00  3.2770000E-01  2.9415000E+02  1.9026368E+07  9.4664035E-07  3.9922808E-06  0.0000000E+00  0.0000000E+00  0.0000000E+00  0.0000000E+00  0.0000000E+00  0.0000000E+00  0.0000000E+00  0.0000000E+00  0.0000000E+00  0.0000000E+00  0.0000000E+00  0.0000000E+00  0.0000000E+00  0.0000000E+00  0.0000000E+00  0.0000000E+00  0.0000000E+00  0.0000000E+00  0.0000000E+00  1.3598475E-10  2.3000000E-13  1.0940038E+01  3.1823562E+00  1.1659102E+01  0.0000000E+00  1.7064762E+01  0.0000000E+00  0.0000000E+00  0.0000000E+00  1.0540000E+01  3.2720000E+00  1.7340000E+01  8.1020279E+00  4.5249247E+00  2.0232146E+00  1.5538887E+00  0.0000000E+00  5.1156028E+01  0.0000000E+00  "Q5             "
  0.0000000E+00  1.5886000E+01  1.5082046E+01  1.1600470E+03  3.3123079E+02  0.0000000E+00  0.0000000E+00  0.0000000E+00  2.8730000E-01  2.9515000E+02  1.5904634E-01  3.2526079E+02  1.1338080E+03  0.0000000E+00  0.0000000E+00  0.0000000E+00  0.0000000E+00  0.0000000E+00  0.0000000E+00  0.0000000E+00  0.0000000E+00  0.0000000E+00  0.0000000E+00  0.0000000E+00  0.0000000E+00  0.0000000E+00  0.0000000E+00  0.0000000E+00  0.0000000E+00  0.0000000E+00  0.0000000E+00  0.0000000E+00  2.6394964E-02  2.3000000E-13  1.5800824E+01  5.8062132E+00  1.5558632E+01  3.1965436E-03  2.5822508E+01  0.0000000E+00  0.0000000E+00  0.0000000E+00  1.4923000E+01  5.9700000E+00  2.6239000E+01  8.6450488E+00  5.1184730E+00  2.2635438E+00  1.2630320E+00  0.0000000E+00  7.1663049E+01  0.0000000E+00  "Q5             "
  0.0000000E+00  1.1775000E+01  1.1157498E+01  8.7416738E+02  2.2853200E+02  0.0000000E+00  0.0000000E+00  0.0000000E+00  2.5180000E-01  2.9615000E+02  4.4249833E-01  2.2470400E+02  8.5572338E+02  0.0000000E+00  0.0000000E+00  0.0000000E+00  0.0000000E+00  0.0000000E+00  0.0000000E+00  0.0000000E+00  0.0000000E+00  0.0000000E+00  0.0000000E+00  0.0000000E+00  0.0000000E+00  0.0000000E+00  0.0000000E+00  0.0000000E+00  0.0000000E+00  0.0000000E+00  0.0000000E+00  0.0000000E+00  7.6459915E-03  2.3000000E-13  1.1345294E+01  3.7230466E+00  1.1534457E+01  2.3962706E-04  1.8151238E+01  0.0000000E+00  0.0000000E+00  0.0000000E+00  1.0715000E+01  3.8280000E+00  1.8444000E+01  4.7102896E+00  3.1135802E+00  1.1735825E+00  4.2312686E-01  0.0000000E+00  4.9472290E+01  0.0000000E+00  "Q5             "
  0.0000000E+00  6.6120000E+00  1.5948788E+07  6.4150055E+00  1.1070012E+00  0.0000000E+00  0.0000000E+00  0.0000000E+00  3.0820000E-01  2.9515000E+02  1.5948783E+07  1.2026053E-06  5.5270088E-06  0.0000000E+00  0.0000000E+00  0.0000000E+00  0.0000000E+00  0.0000000E+00  0.0000000E+00  0.0000000E+00  0.0000000E+00  0.0000000E+00  0.0000000E+00  0.0000000E+00  0.0000000E+00  0.0000000E+00  0.0000000E+00  0.0000000E+00  0.0000000E+00  0.0000000E+00  0.0000000E+00  0.0000000E+00  8.0088911E-11  2.3000000E-13  4.8076729E+00  1.0766712E+00  6.4770612E+00  0.0000000E+00  6.3131746E+00  0.0000000E+00  0.0000000E+00  0.0000000E+00  4.6070000E+00  1.1070000E+00  6.4150000E+00  3.3724264E+00  2.3209284E+00  6.4385331E-01  4.0764471E-01  0.0000000E+00  2.2113426E+01  0.0000000E+00  "Q5             "
  0.0000000E+00  1.0399000E+01  8.6270993E+00  2.4358798E+03  7.5118997E+02  0.0000000E+00  0.0000000E+00  0.0000000E+00  2.0020000E-01  2.9515000E+02  2.0909930E-01  7.4799897E+02  2.4228478E+03  0.0000000E+00  0.0000000E+00  0.0000000E+00  0.0000000E+00  0.0000000E+00  0.0000000E+00  0.0000000E+00  0.0000000E+00  0.0000000E+00  0.0000000E+00  0.0000000E+00  0.0000000E+00  0.0000000E+00  0.0000000E+00  0.0000000E+00  0.0000000E+00  0.0000000E+00  0.0000000E+00  0.0000000E+00  1.1325176E-02  2.3000000E-13  8.9131765E+00  3.1034120E+00  1.0186771E+01  4.2625695E-06  1.2825143E+01  0.0000000E+00  0.0000000E+00  0.0000000E+00  8.4180000E+00  3.1910000E+00  1.3032000E+01  2.7300335E+00  1.9848905E+00  5.6075560E-01  1.8438740E-01  0.0000000E+00  3.7770034E+01  0.0000000E+00  "Q5             "
  0.0000000E+00  1.0187000E+01  1.0060233E+01  3.3253769E+03  1.3547815E+03  0.0000000E+00  0.0000000E+00  0.0000000E+00  2.2910000E-01  2.9415000E+02  1.0023324E-01  1.3495015E+03  3.3091089E+03  0.0000000E+00  0.0000000E+00  0.0000000E+00  0.0000000E+00  0.0000000E+00  0.0000000E+00  0.0000000E+00  0.0000000E+00  0.0000000E+00  0.0000000E+00  0.0000000E+00  0.0000000E+00  0.0000000E+00  0.0000000E+00  0.0000000E+00  0.0000000E+00  0.0000000E+00  0.0000000E+00  0.0000000E+00  2.4882753E-02  2.3000000E-13  1.0545882E+01  5.1349029E+00  9.9790801E+00  2.2166977E-05  1.6009778E+01  0.0000000E+00  0.0000000E+00  0.0000000E+00  9.9600000E+00  5.2800000E+00  1.6268000E+01  3.6871889E+00  2.3967946E+00  8.8733107E-01  4.0306320E-01  0.0000000E+00  4.5382189E+01  0.0000000E+00  "Q5             "
  0.0000000E+00  1.0674000E+01  1.3215398E+01  1.3394399E+03  9.6394651E+02  0.0000000E+00  0.0000000E+00  0.0000000E+00  3.1900000E-01  2.9115000E+02  3.0398229E-02  9.5236651E+02  1.3194849E+03  0.0000000E+00  0.0000000E+00  0.0000000E+00  0.0000000E+00  0.0000000E+00  0.0000000E+00  0.0000000E+00  0.0000000E+00  0.0000000E+00  0.0000000E+00  0.0000000E+00  0.0000000E+00  0.0000000E+00  0.0000000E+00  0.0000000E+00  0.0000000E+00  0.0000000E+00  0.0000000E+00  0.0000000E+00  7.6206429E-02  2.3000000E-13  1.3960588E+01  1.1261627E+01  1.0454528E+01  1.6519443E-03  1.9638254E+01  0.0000000E+00  0.0000000E+00  0.0000000E+00  1.3185000E+01  1.1580000E+01  1.9955000E+01  9.7843077E+00  3.9024854E+00  2.1597302E+00  3.7220922E+00  0.0000000E+00  6.5178308E+01  0.0000000E+00  "Q5             "
  0.0000000E+00  1.1303000E+01  1.4664032E+01  1.5784788E+03  1.3740102E+03  0.0000000E+00  0.0000000E+00  0.0000000E+00  3.9190000E-01  2.9015000E+02  1.0031889E-02  1.3568052E+03  1.5540528E+03  0.0000000E+00  0.0000000E+00  0.0000000E+00  0.0000000E+00  0.0000000E+00  0.0000000E+00  0.0000000E+00  0.0000000E+00  0.0000000E+00  0.0000000E+00  0.0000000E+00  0.0000000E+00  0.0000000E+00  0.0000000E+00  0.0000000E+00  0.0000000E+00  0.0000000E+00  0.0000000E+00  0.0000000E+00  2.2764780E-01  2.3000000E-13  1.5516000E+01  1.6730687E+01  1.1069743E+01  2.6104700E-03  2.4038286E+01  0.0000000E+00  0.0000000E+00  0.0000000E+00  1.4654000E+01  1.7205000E+01  2.4426000E+01  1.6415407E+01  5.3150567E+00  4.4003437E+00  6.7000066E+00  0.0000000E+00  8.4003407E+01  0.0000000E+00  "Q5             "
  0.0000000E+00  1.4020000E+01  1.5809802E+01  1.3201863E+03  1.1841852E+03  0.0000000E+00  0.0000000E+00  0.0000000E+00  4.2050000E-01  2.9015000E+02  8.8019125E-03  1.1654382E+03  1.2943783E+03  0.0000000E+00  0.0000000E+00  0.0000000E+00  0.0000000E+00  0.0000000E+00  0.0000000E+00  0.0000000E+00  0.0000000E+00  0.0000000E+00  0.0000000E+00  0.0000000E+00  0.0000000E+00  0.0000000E+00  0.0000000E+00  0.0000000E+00  0.0000000E+00  0.0000000E+00  0.0000000E+00  0.0000000E+00  2.7976765E-01  2.3000000E-13  1.6730471E+01  1.8230227E+01  1.3727876E+01  6.0643800E-03  2.5398349E+01  0.0000000E+00  0.0000000E+00  0.0000000E+00  1.5801000E+01  1.8747000E+01  2.5808000E+01  2.0496134E+01  7.2583070E+00  5.6699072E+00  7.5679194E+00  0.0000000E+00  9.4872134E+01  0.0000000E+00  "Q5             "
  0.0000000E+00  1.7145000E+01  1.8324979E+01  6.8842780E+02  6.1194159E+02  0.0000000E+00  0.0000000E+00  0.0000000E+00  4.8050000E-01  2.8915000E+02  7.9791178E-03  5.9073659E+02  6.5919480E+02  0.0000000E+00  0.0000000E+00  0.0000000E+00  0.0000000E+00  0.0000000E+00  0.0000000E+00  0.0000000E+00  0.0000000E+00  0.0000000E+00  0.0000000E+00  0.0000000E+00  0.0000000E+00  0.0000000E+00  0.0000000E+00  0.0000000E+00  0.0000000E+00  0.0000000E+00  0.0000000E+00  0.0000000E+00  3.1704899E-01  2.3000000E-13  1.9394471E+01  2.0621362E+01  1.6768445E+01  2.6934597E-02  2.8768984E+01  0.0000000E+00  0.0000000E+00  0.0000000E+00  1.8317000E+01  2.1205000E+01  2.9233000E+01  3.0976290E+01  1.0628736E+01  9.1323728E+00  1.1215181E+01  0.0000000E+00  1.1687629E+02  0.0000000E+00  "Q5             "
  0.0000000E+00  1.7853000E+01  2.0432138E+01  3.3055992E+02  2.9351386E+02  0.0000000E+00  0.0000000E+00  0.0000000E+00  5.1500000E-01  2.8915000E+02  1.1138200E-02  2.7128786E+02  3.0017592E+02  0.0000000E+00  0.0000000E+00  0.0000000E+00  0.0000000E+00  0.0000000E+00  0.0000000E+00  0.0000000E+00  0.0000000E+00  0.0000000E+00  0.0000000E+00  0.0000000E+00  0.0000000E+00  0.0000000E+00  0.0000000E+00  0.0000000E+00  0.0000000E+00  0.0000000E+00  0.0000000E+00  0.0000000E+00  2.5321470E-01  0.0000000E+00  2.1622235E+01  0.0000000E+00  1.7386201E+01  1.0351964E-01  0.0000000E+00  0.0000000E+00  0.0000000E+00  0.0000000E+00  2.0421000E+01  2.2226000E+01  3.0384000E+01  4.1823021E+01  1.2418096E+01  1.1674793E+01  1.7730132E+01  0.0000000E+00  8.1189905E+01  0.0000000E+00  "Q5             "
  0.0000000E+00  1.9367000E+01  1.8973171E+01  4.0288964E+02  3.1094539E+02  0.0000000E+00  0.0000000E+00  0.0000000E+00  5.4900000E-01  2.8815000E+02  7.1710004E-03  2.9098739E+02  3.7151364E+02  0.0000000E+00  0.0000000E+00  0.0000000E+00  0.0000000E+00  0.0000000E+00  0.0000000E+00  0.0000000E+00  0.0000000E+00  0.0000000E+00  0.0000000E+00  0.0000000E+00  0.0000000E+00  0.0000000E+00  0.0000000E+00  0.0000000E+00  0.0000000E+00  0.0000000E+00  0.0000000E+00  0.0000000E+00  3.2341667E-01  0.0000000E+00  2.0081647E+01  0.0000000E+00  1.8880297E+01  9.2411228E-02  0.0000000E+00  0.0000000E+00  0.0000000E+00  0.0000000E+00  1.8966000E+01  1.9958000E+01  3.1376000E+01  4.1089566E+01  1.4671303E+01  1.3946563E+01  1.2471700E+01  0.0000000E+00  8.0469335E+01  0.0000000E+00  "Q5             "
  0.0000000E+00  1.8505000E+01  1.8514267E+01  3.2180144E+02  1.7878759E+02  0.0000000E+00  0.0000000E+00  0.0000000E+00  5.4900000E-01  2.8815000E+02  1.0266763E-02  1.6372359E+02  2.8905244E+02  0.0000000E+00  0.0000000E+00  0.0000000E+00  0.0000000E+00  0.0000000E+00  0.0000000E+00  0.0000000E+00  0.0000000E+00  0.0000000E+00  0.0000000E+00  0.0000000E+00  0.0000000E+00  0.0000000E+00  0.0000000E+00  0.0000000E+00  0.0000000E+00  0.0000000E+00  0.0000000E+00  0.0000000E+00  2.2039335E-01  0.0000000E+00  1.9592471E+01  0.0000000E+00  1.8002805E+01  1.2583966E-01  0.0000000E+00  0.0000000E+00  0.0000000E+00  0.0000000E+00  1.8504000E+01  1.5064000E+01  3.2749000E+01  3.9287002E+01  1.4018302E+01  1.4556858E+01  1.0711841E+01  0.0000000E+00  7.7229588E+01  0.0000000E+00  "Q5             "
  0.0000000E+00  1.7657000E+01  1.8036810E+01  3.7356412E+02  1.6952768E+02  0.0000000E+00  0.0000000E+00  0.0000000E+00  5.1230000E-01  2.8815000E+02  1.2809811E-02  1.5701468E+02  3.4018112E+02  0.0000000E+00  0.0000000E+00  0.0000000E+00  0.0000000E+00  0.0000000E+00  0.0000000E+00  0.0000000E+00  0.0000000E+00  0.0000000E+00  0.0000000E+00  0.0000000E+00  0.0000000E+00  0.0000000E+00  0.0000000E+00  0.0000000E+00  0.0000000E+00  0.0000000E+00  0.0000000E+00  0.0000000E+00  1.7205799E-01  0.0000000E+00  1.9084235E+01  0.0000000E+00  1.7225498E+01  7.1896489E-02  0.0000000E+00  0.0000000E+00  0.0000000E+00  0.0000000E+00  1.8024000E+01  1.2513000E+01  3.3383000E+01  3.2306057E+01  1.1932018E+01  1.2200987E+01  8.1730516E+00  0.0000000E+00  6.8860593E+01  0.0000000E+00  "Q5             "
  0.0000000E+00  1.8033000E+01  1.7964710E+01  3.3529430E+02  1.3589212E+02  0.0000000E+00  0.0000000E+00  0.0000000E+00  5.1230000E-01  2.8815000E+02  1.4709803E-02  1.2467812E+02  3.0186130E+02  0.0000000E+00  0.0000000E+00  0.0000000E+00  0.0000000E+00  0.0000000E+00  0.0000000E+00  0.0000000E+00  0.0000000E+00  0.0000000E+00  0.0000000E+00  0.0000000E+00  0.0000000E+00  0.0000000E+00  0.0000000E+00  0.0000000E+00  0.0000000E+00  0.0000000E+00  0.0000000E+00  0.0000000E+00  1.4921896E-01  0.0000000E+00  1.9005882E+01  0.0000000E+00  1.7586622E+01  7.9173426E-02  0.0000000E+00  0.0000000E+00  0.0000000E+00  0.0000000E+00  1.7950000E+01  1.1214000E+01  3.3433000E+01  3.1962070E+01  1.2186106E+01  1.2219262E+01  7.5567024E+00  0.0000000E+00  6.8783635E+01  0.0000000E+00  "Q5             "
  0.0000000E+00  1.9409000E+01  1.8698525E+01  1.8022450E+02  7.0336167E+01  0.0000000E+00  0.0000000E+00  0.0000000E+00  5.4640000E-01  2.8715000E+02  1.6525429E-02  5.9402167E+01  1.4701250E+02  0.0000000E+00  0.0000000E+00  0.0000000E+00  0.0000000E+00  0.0000000E+00  0.0000000E+00  0.0000000E+00  0.0000000E+00  0.0000000E+00  0.0000000E+00  0.0000000E+00  0.0000000E+00  0.0000000E+00  0.0000000E+00  0.0000000E+00  0.0000000E+00  0.0000000E+00  0.0000000E+00  0.0000000E+00  1.2228545E-01  0.0000000E+00  1.9780941E+01  0.0000000E+00  1.8859328E+01  1.5516983E-01  0.0000000E+00  0.0000000E+00  0.0000000E+00  0.0000000E+00  1.8682000E+01  1.0934000E+01  3.3212000E+01  3.9317969E+01  1.4703119E+01  1.4762661E+01  9.8521892E+00  0.0000000E+00  7.8236130E+01  0.0000000E+00  "Q5             "
  0.0000000E+00  2.0519000E+01  2.0423410E+01  1.6742082E+02  7.0956447E+01  0.0000000E+00  0.0000000E+00  0.0000000E+00  5.4640000E-01  2.8715000E+02  1.7410380E-02  5.8238447E+01  1.3203282E+02  0.0000000E+00  0.0000000E+00  0.0000000E+00  0.0000000E+00  0.0000000E+00  0.0000000E+00  0.0000000E+00  0.0000000E+00  0.0000000E+00  0.0000000E+00  0.0000000E+00  0.0000000E+00  0.0000000E+00  0.0000000E+00  0.0000000E+00  0.0000000E+00  0.0000000E+00  0.0000000E+00  0.0000000E+00  1.2678089E-01  0.0000000E+00  2.1606353E+01  0.0000000E+00  1.9931200E+01  1.7080573E-01  0.0000000E+00  0.0000000E+00  0.0000000E+00  0.0000000E+00  2.0406000E+01  1.2718000E+01  3.5388000E+01  4.3606102E+01  1.5543990E+01  1.5729888E+01  1.2332224E+01  0.0000000E+00  8.5441717E+01  0.0000000E+00  "Q5             "
  0.0000000E+00  2.1657000E+01  2.1320706E+01  1.5732441E+02  6.7096135E+01  0.0000000E+00  0.0000000E+00  0.0000000E+00  5.8320000E-01  2.8615000E+02  1.2705638E-02  5.3363135E+01  1.1965541E+02  0.0000000E+00  0.0000000E+00  0.0000000E+00  0.0000000E+00  0.0000000E+00  0.0000000E+00  0.0000000E+00  0.0000000E+00  0.0000000E+00  0.0000000E+00  0.0000000E+00  0.0000000E+00  0.0000000E+00  0.0000000E+00  0.0000000E+00  0.0000000E+00  0.0000000E+00  0.0000000E+00  0.0000000E+00  1.6031791E-01  0.0000000E+00  2.2561412E+01  0.0000000E+00  2.0984451E+01  2.3297090E-01  0.0000000E+00  0.0000000E+00  0.0000000E+00  0.0000000E+00  2.1308000E+01  1.3733000E+01  3.7669000E+01  5.0551658E+01  1.7879434E+01  1.9269114E+01  1.3403109E+01  0.0000000E+00  9.4491370E+01  0.0000000E+00  "Q5             "
  0.0000000E+00  2.5026000E+01  2.4660126E+01  1.2004852E+02  6.1796890E+01  0.0000000E+00  0.0000000E+00  0.0000000E+00  6.2270000E-01  2.8515000E+02  1.0125585E-02  4.3465890E+01  7.9281521E+01  0.0000000E+00  0.0000000E+00  0.0000000E+00  0.0000000E+00  0.0000000E+00  0.0000000E+00  0.0000000E+00  0.0000000E+00  0.0000000E+00  0.0000000E+00  0.0000000E+00  0.0000000E+00  0.0000000E+00  0.0000000E+00  0.0000000E+00  0.0000000E+00  0.0000000E+00  0.0000000E+00  0.0000000E+00  2.0547261E-01  0.0000000E+00  2.6100000E+01  0.0000000E+00  2.4077768E+01  4.4205493E-01  0.0000000E+00  0.0000000E+00  0.0000000E+00  0.0000000E+00  2.4650000E+01  1.8331000E+01  4.0767000E+01  6.9556682E+01  2.3215213E+01  2.5061783E+01  2.1279685E+01  0.0000000E+00  1.2038268E+02  0.0000000E+00  "Q5             "
  0.0000000E+00  2.6345000E+01  2.6388202E+01  1.3492609E+02  8.2768144E+01  0.0000000E+00  0.0000000E+00  0.0000000E+00  6.2270000E-01  2.8515000E+02  8.2020163E-03  6.0197144E+01  9.2595092E+01  0.0000000E+00  0.0000000E+00  0.0000000E+00  0.0000000E+00  0.0000000E+00  0.0000000E+00  0.0000000E+00  0.0000000E+00  0.0000000E+00  0.0000000E+00  0.0000000E+00  0.0000000E+00  0.0000000E+00  0.0000000E+00  0.0000000E+00  0.0000000E+00  0.0000000E+00  0.0000000E+00  0.0000000E+00  2.7146340E-01  0.0000000E+00  2.7931765E+01  0.0000000E+00  2.5356106E+01  4.5594115E-01  0.0000000E+00  0.0000000E+00  0.0000000E+00  0.0000000E+00  2.6380000E+01  2.2571000E+01  4.2331000E+01  7.5384909E+01  2.4438776E+01  2.6023263E+01  2.4922871E+01  0.0000000E+00  1.2940123E+02  0.0000000E+00  "Q5             "
  0.0000000E+00  2.1739000E+01  2.4875500E+01  7.5869723E+01  4.8812588E+01  0.0000000E+00  0.0000000E+00  0.0000000E+00  7.1490000E-01  2.8515000E+02  9.4999070E-03  2.5877588E+01  3.6464723E+01  0.0000000E+00  0.0000000E+00  0.0000000E+00  0.0000000E+00  0.0000000E+00  0.0000000E+00  0.0000000E+00  0.0000000E+00  0.0000000E+00  0.0000000E+00  0.0000000E+00  0.0000000E+00  0.0000000E+00  0.0000000E+00  0.0000000E+00  0.0000000E+00  0.0000000E+00  0.0000000E+00  0.0000000E+00  2.2092440E-01  0.0000000E+00  2.6328706E+01  0.0000000E+00  1.9966972E+01  1.3422118E+00  0.0000000E+00  0.0000000E+00  0.0000000E+00  0.0000000E+00  2.4866000E+01  2.2935000E+01  3.9405000E+01  1.0455735E+02  2.6758327E+01  3.7098231E+01  4.0700789E+01  0.0000000E+00  1.5241681E+02  0.0000000E+00  "Q5             "
  0.0000000E+00  1.6517000E+01  2.8083548E+01  4.4434167E+01  5.4159371E+01  0.0000000E+00  0.0000000E+00  0.0000000E+00  7.6690000E-01  2.8615000E+02  1.2547658E-02  1.6334371E+01  1.1593167E+01  0.0000000E+00  0.0000000E+00  0.0000000E+00  0.0000000E+00  0.0000000E+00  0.0000000E+00  0.0000000E+00  0.0000000E+00  0.0000000E+00  0.0000000E+00  0.0000000E+00  0.0000000E+00  0.0000000E+00  0.0000000E+00  0.0000000E+00  0.0000000E+00  0.0000000E+00  0.0000000E+00  0.0000000E+00  2.1386074E-01  2.3000000E-13  2.9722235E+01  3.6788050E+01  1.3342695E+01  2.8667779E+00  3.2319714E+01  0.0000000E+00  0.0000000E+00  0.0000000E+00  2.8071000E+01  3.7825000E+01  3.2841000E+01  1.7514235E+02  2.5382654E+01  4.2904175E+01  1.0685552E+02  0.0000000E+00  2.9039635E+02  0.0000000E+00  "Q5             "
  0.0000000E+00  1.5611000E+01  2.7587596E+01  6.6716870E+01  8.1602252E+01  0.0000000E+00  0.0000000E+00  0.0000000E+00  6.7370000E-01  2.8815000E+02  1.6596396E-02  4.5391252E+01  3.3654870E+01  0.0000000E+00  0.0000000E+00  0.0000000E+00  0.0000000E+00  0.0000000E+00  0.0000000E+00  0.0000000E+00  0.0000000E+00  0.0000000E+00  0.0000000E+00  0.0000000E+00  0.0000000E+00  0.0000000E+00  0.0000000E+00  0.0000000E+00  0.0000000E+00  0.0000000E+00  0.0000000E+00  0.0000000E+00  2.0314452E-01  2.3000000E-13  2.9192824E+01  3.5218059E+01  1.4286768E+01  1.0161160E+00  3.2537206E+01  0.0000000E+00  0.0000000E+00  0.0000000E+00  2.7571000E+01  3.6211000E+01  3.3062000E+01  1.1106625E+02  1.6856711E+01  2.5624691E+01  6.8584847E+01  0.0000000E+00  2.2352125E+02  0.0000000E+00  "Q5             "
  0.0000000E+00  1.6504000E+01  1.9958578E+01  7.4285334E+01  4.9832709E+01  0.0000000E+00  0.0000000E+00  0.0000000E+00  6.7580000E-01  2.8915000E+02  2.2578315E-02  3.2036709E+01  4.4051334E+01  0.0000000E+00  0.0000000E+00  0.0000000E+00  0.0000000E+00  0.0000000E+00  0.0000000E+00  0.0000000E+00  0.0000000E+00  0.0000000E+00  0.0000000E+00  0.0000000E+00  0.0000000E+00  0.0000000E+00  0.0000000E+00  0.0000000E+00  0.0000000E+00  0.0000000E+00  0.0000000E+00  0.0000000E+00  1.2194764E-01  0.0000000E+00  2.1108706E+01  0.0000000E+00  1.5243813E+01  9.3298897E-01  0.0000000E+00  0.0000000E+00  0.0000000E+00  0.0000000E+00  1.9936000E+01  1.7796000E+01  3.0234000E+01  7.5577300E+01  1.8405265E+01  2.4572696E+01  3.2599340E+01  0.0000000E+00  1.1298515E+02  0.0000000E+00  "Q5             "
  0.0000000E+00  1.9853000E+01  2.1916117E+01  8.4270702E+01  5.1264255E+01  0.0000000E+00  0.0000000E+00  0.0000000E+00  6.3420000E-01  2.9015000E+02  3.5117263E-02  3.4078255E+01  5.1852702E+01  0.0000000E+00  0.0000000E+00  0.0000000E+00  0.0000000E+00  0.0000000E+00  0.0000000E+00  0.0000000E+00  0.0000000E+00  0.0000000E+00  0.0000000E+00  0.0000000E+00  0.0000000E+00  0.0000000E+00  0.0000000E+00  0.0000000E+00  0.0000000E+00  0.0000000E+00  0.0000000E+00  0.0000000E+00  9.7103854E-02  2.3000000E-13  2.3168118E+01  1.6714826E+01  1.8837913E+01  6.1627693E-01  3.1903429E+01  0.0000000E+00  0.0000000E+00  0.0000000E+00  2.1881000E+01  1.7186000E+01  3.2418000E+01  6.7616438E+01  1.8968317E+01  2.0858185E+01  2.7789935E+01  0.0000000E+00  1.5895444E+02  0.0000000E+00  "Q5             "
  0.0000000E+00  2.1166000E+01  2.2725943E+01  9.1181444E+01  6.5596116E+01  0.0000000E+00  0.0000000E+00  0.0000000E+00  6.3420000E-01  2.9015000E+02  2.7942543E-02  4.5992116E+01  5.9657444E+01  0.0000000E+00  0.0000000E+00  0.0000000E+00  0.0000000E+00  0.0000000E+00  0.0000000E+00  0.0000000E+00  0.0000000E+00  0.0000000E+00  0.0000000E+00  0.0000000E+00  0.0000000E+00  0.0000000E+00  0.0000000E+00  0.0000000E+00  0.0000000E+00  0.0000000E+00  0.0000000E+00  0.0000000E+00  1.2659356E-01  0.0000000E+00  2.4033176E+01  0.0000000E+00  1.9999343E+01  7.4235142E-01  0.0000000E+00  0.0000000E+00  0.0000000E+00  0.0000000E+00  2.2698000E+01  1.9604000E+01  3.1524000E+01  7.0977515E+01  2.0222808E+01  2.0282973E+01  3.0471734E+01  0.0000000E+00  1.1587945E+02  0.0000000E+00  "Q5             "
  0.0000000E+00  2.3074000E+01  2.1463993E+01  7.5166668E+01  4.7534370E+01  0.0000000E+00  0.0000000E+00  0.0000000E+00  6.3420000E-01  2.9015000E+02  3.5993222E-02  3.1706370E+01  4.6431668E+01  0.0000000E+00  0.0000000E+00  0.0000000E+00  0.0000000E+00  0.0000000E+00  0.0000000E+00  0.0000000E+00  0.0000000E+00  0.0000000E+00  0.0000000E+00  0.0000000E+00  0.0000000E+00  0.0000000E+00  0.0000000E+00  0.0000000E+00  0.0000000E+00  0.0000000E+00  0.0000000E+00  0.0000000E+00  9.2779254E-02  2.3000000E-13  2.2688471E+01  1.5394059E+01  2.1893212E+01  7.1728442E-01  2.8278889E+01  0.0000000E+00  0.0000000E+00  0.0000000E+00  2.1428000E+01  1.5828000E+01  2.8735000E+01  6.5758294E+01  2.2045784E+01  1.8488492E+01  2.5224017E+01  0.0000000E+00  1.5482329E+02  0.0000000E+00  "Q5             "
  0.0000000E+00  2.3066000E+01  2.0485793E+01  8.9263601E+01  6.7298530E+01  0.0000000E+00  0.0000000E+00  0.0000000E+00  6.3420000E-01  2.9015000E+02  2.4792660E-02  5.0575530E+01  6.3311601E+01  0.0000000E+00  0.0000000E+00  0.0000000E+00  0.0000000E+00  0.0000000E+00  0.0000000E+00  0.0000000E+00  0.0000000E+00  0.0000000E+00  0.0000000E+00  0.0000000E+00  0.0000000E+00  0.0000000E+00  0.0000000E+00  0.0000000E+00  0.0000000E+00  0.0000000E+00  0.0000000E+00  0.0000000E+00  1.2861561E-01  0.0000000E+00  2.1664588E+01  0.0000000E+00  2.1767834E+01  8.3605086E-01  0.0000000E+00  0.0000000E+00  0.0000000E+00  0.0000000E+00  2.0461000E+01  1.6723000E+01  2.5952000E+01  6.3011128E+01  2.2038140E+01  1.6697872E+01  2.4275116E+01  0.0000000E+00  1.0740868E+02  0.0000000E+00  "Q5             "
  0.0000000E+00  2.4126000E+01  2.0348807E+01  7.1862681E+01  6.3296163E+01  0.0000000E+00  0.0000000E+00  0.0000000E+00  6.7580000E-01  2.8915000E+02  1.6806557E-02  4.4930163E+01  4.7747681E+01  0.0000000E+00  0.0000000E+00  0.0000000E+00  0.0000000E+00  0.0000000E+00  0.0000000E+00  0.0000000E+00  0.0000000E+00  0.0000000E+00  0.0000000E+00  0.0000000E+00  0.0000000E+00  0.0000000E+00  0.0000000E+00  0.0000000E+00  0.0000000E+00  0.0000000E+00  0.0000000E+00  0.0000000E+00  1.6708146E-01  0.0000000E+00  2.1528000E+01  0.0000000E+00  2.2171897E+01  1.4769623E+00  0.0000000E+00  0.0000000E+00  0.0000000E+00  0.0000000E+00  2.0332000E+01  1.8366000E+01  2.4115000E+01  7.5887111E+01  2.6905321E+01  1.9599476E+01  2.9382314E+01  0.0000000E+00  1.2123161E+02  0.0000000E+00  "Q5             "
  0.0000000E+00  2.1781000E+01  1.7039329E+01  3.6821845E+01  2.2602733E+01  0.0000000E+00  0.0000000E+00  0.0000000E+00  7.6850000E-01  2.8715000E+02  1.8329108E-02  1.0353733E+01  1.5016845E+01  0.0000000E+00  0.0000000E+00  0.0000000E+00  0.0000000E+00  0.0000000E+00  0.0000000E+00  0.0000000E+00  0.0000000E+00  0.0000000E+00  0.0000000E+00  0.0000000E+00  0.0000000E+00  0.0000000E+00  0.0000000E+00  0.0000000E+00  0.0000000E+00  0.0000000E+00  0.0000000E+00  0.0000000E+00  1.0044953E-01  0.0000000E+00  1.8022235E+01  0.0000000E+00  1.8982604E+01  2.3784056E+00  0.0000000E+00  0.0000000E+00  0.0000000E+00  0.0000000E+00  1.7021000E+01  1.2249000E+01  2.1805000E+01  9.0343300E+01  3.3472155E+01  2.8486512E+01  2.8384633E+01  0.0000000E+00  1.2982721E+02  0.0000000E+00  "Q5             "
  0.0000000E+00  3.5890000E+01  2.0412594E+01  4.3056908E+01  3.6102442E+01  0.0000000E+00  0.0000000E+00  0.0000000E+00  7.6690000E-01  2.8615000E+02  8.5940486E-03  2.0871442E+01  2.2748908E+01  0.0000000E+00  0.0000000E+00  0.0000000E+00  0.0000000E+00  0.0000000E+00  0.0000000E+00  0.0000000E+00  0.0000000E+00  0.0000000E+00  0.0000000E+00  0.0000000E+00  0.0000000E+00  0.0000000E+00  0.0000000E+00  0.0000000E+00  0.0000000E+00  0.0000000E+00  0.0000000E+00  0.0000000E+00  2.2696212E-01  0.0000000E+00  2.1604235E+01  0.0000000E+00  3.0849624E+01  4.3528015E+00  0.0000000E+00  0.0000000E+00  0.0000000E+00  0.0000000E+00  2.0404000E+01  1.5231000E+01  2.0308000E+01  1.0128578E+02  5.5154292E+01  2.6530800E+01  1.9600688E+01  0.0000000E+00  1.5831992E+02  0.0000000E+00  "Q5             "
  0.0000000E+00  3.5434000E+01  1.6288222E+01  3.7650544E+01  2.0880050E+01  0.0000000E+00  0.0000000E+00  0.0000000E+00  8.1890000E-01  2.8515000E+02  6.2223446E-03  1.2032050E+01  1.9827544E+01  0.0000000E+00  0.0000000E+00  0.0000000E+00  0.0000000E+00  0.0000000E+00  0.0000000E+00  0.0000000E+00  0.0000000E+00  0.0000000E+00  0.0000000E+00  0.0000000E+00  0.0000000E+00  0.0000000E+00  0.0000000E+00  0.0000000E+00  0.0000000E+00  0.0000000E+00  0.0000000E+00  0.0000000E+00  2.2085682E-01  0.0000000E+00  1.7239765E+01  0.0000000E+00  2.8076240E+01  6.7037282E+00  0.0000000E+00  0.0000000E+00  0.0000000E+00  0.0000000E+00  1.6282000E+01  8.8480000E+00  1.7823000E+01  9.5225343E+01  6.8349987E+01  2.6875356E+01  0.0000000E+00  0.0000000E+00  1.4751149E+02  0.0000000E+00  "Q5             "
  0.0000000E+00  2.1903000E+01  1.3700020E+01  2.0252631E+01  1.2626493E+01  0.0000000E+00  0.0000000E+00  0.0000000E+00  8.7480000E-01  2.8415000E+02  1.0019507E-02  3.0334932E+00  4.1816311E+00  0.0000000E+00  0.0000000E+00  0.0000000E+00  0.0000000E+00  0.0000000E+00  0.0000000E+00  0.0000000E+00  0.0000000E+00  0.0000000E+00  0.0000000E+00  0.0000000E+00  0.0000000E+00  0.0000000E+00  0.0000000E+00  0.0000000E+00  0.0000000E+00  0.0000000E+00  0.0000000E+00  0.0000000E+00  1.0172333E-01  2.3000000E-13  1.4495294E+01  9.3300296E+00  1.5898030E+01  5.6158657E+00  1.5815905E+01  0.0000000E+00  0.0000000E+00  0.0000000E+00  1.3690000E+01  9.5930000E+00  1.6071000E+01  1.2720852E+02  5.7161124E+01  4.4753552E+01  2.5293844E+01  0.0000000E+00  1.8846552E+02  0.0000000E+00  "Q5             "
  0.0000000E+00  1.5296000E+01  1.4113865E+01  1.7079379E+01  1.2775799E+01  0.0000000E+00  0.0000000E+00  0.0000000E+00  8.7390000E-01  2.8315000E+02  2.3865315E-02  9.3779930E-01  1.0483791E+00  0.0000000E+00  0.0000000E+00  0.0000000E+00  0.0000000E+00  0.0000000E+00  0.0000000E+00  0.0000000E+00  0.0000000E+00  0.0000000E+00  0.0000000E+00  0.0000000E+00  0.0000000E+00  0.0000000E+00  0.0000000E+00  0.0000000E+00  0.0000000E+00  0.0000000E+00  0.0000000E+00  0.0000000E+00  3.8734168E-02  2.3000000E-13  1.4918824E+01  1.1513610E+01  1.2738115E+01  2.2691147E+00  1.5776540E+01  0.0000000E+00  0.0000000E+00  0.0000000E+00  1.4090000E+01  1.1838000E+01  1.6031000E+01  1.4882543E+02  3.9918575E+01  4.4642162E+01  6.4264694E+01  0.0000000E+00  2.0608043E+02  0.0000000E+00  "Q5             "
  0.0000000E+00  1.2092000E+01  1.1078643E+01  1.5947544E+01  9.5825087E+00  0.0000000E+00  0.0000000E+00  0.0000000E+00  8.7390000E-01  2.8315000E+02  1.9643161E-02  1.0835087E+00  1.5185443E+00  0.0000000E+00  0.0000000E+00  0.0000000E+00  0.0000000E+00  0.0000000E+00  0.0000000E+00  0.0000000E+00  0.0000000E+00  0.0000000E+00  0.0000000E+00  0.0000000E+00  0.0000000E+00  0.0000000E+00  0.0000000E+00  0.0000000E+00  0.0000000E+00  0.0000000E+00  0.0000000E+00  0.0000000E+00  3.6936426E-02  2.3000000E-13  1.1709529E+01  8.2660975E+00  9.8110579E+00  2.0553558E+00  1.4199968E+01  0.0000000E+00  0.0000000E+00  0.0000000E+00  1.1059000E+01  8.4990000E+00  1.4429000E+01  1.1456204E+02  3.1556970E+01  4.0181009E+01  4.2824059E+01  0.0000000E+00  1.6064104E+02  0.0000000E+00  "Q5             "
  0.0000000E+00  1.1203000E+01  1.1875707E+01  1.3652058E+01  7.7870035E+00  0.0000000E+00  0.0000000E+00  0.0000000E+00  8.7300000E-01  2.8215000E+02  7.2070720E-01  2.0003529E-02  2.9057610E-02  0.0000000E+00  0.0000000E+00  0.0000000E+00  0.0000000E+00  0.0000000E+00  0.0000000E+00  0.0000000E+00  0.0000000E+00  0.0000000E+00  0.0000000E+00  0.0000000E+00  0.0000000E+00  0.0000000E+00  0.0000000E+00  0.0000000E+00  0.0000000E+00  0.0000000E+00  0.0000000E+00  0.0000000E+00  8.9397226E-04  2.3000000E-13  1.1811176E+01  7.5542043E+00  1.0917267E+01  5.7694845E-02  1.3406762E+01  0.0000000E+00  0.0000000E+00  0.0000000E+00  1.1155000E+01  7.7670000E+00  1.3623000E+01  1.1896404E+02  2.9236912E+01  3.7936509E+01  5.1790619E+01  0.0000000E+00  1.6271204E+02  0.0000000E+00  "Q5             "
  0.0000000E+00  1.5045000E+01  1.3604060E+05  1.2982000E+01  1.1252000E+01  0.0000000E+00  0.0000000E+00  0.0000000E+00  8.7200000E-01  2.8115000E+02  1.3602658E+05  9.4418374E-08  9.0511798E-08  0.0000000E+00  0.0000000E+00  0.0000000E+00  0.0000000E+00  0.0000000E+00  0.0000000E+00  0.0000000E+00  0.0000000E+00  0.0000000E+00  0.0000000E+00  0.0000000E+00  0.0000000E+00  0.0000000E+00  0.0000000E+00  0.0000000E+00  0.0000000E+00  0.0000000E+00  0.0000000E+00  0.0000000E+00  5.2145399E-09  2.3000000E-13  1.4784809E+01  1.0943726E+01  1.4737959E+01  0.0000000E+00  1.2775937E+01  0.0000000E+00  0.0000000E+00  0.0000000E+00  1.4024000E+01  1.1252000E+01  1.2982000E+01  1.5097237E+02  3.9263531E+01  3.6151491E+01  7.5557348E+01  0.0000000E+00  2.0427537E+02  0.0000000E+00  "Q5             "
  0.0000000E+00  1.2425000E+01  2.2808156E+05  1.3784000E+01  1.5176000E+01  0.0000000E+00  0.0000000E+00  0.0000000E+00  8.7200000E-01  2.8115000E+02  2.2806635E+05  6.2749153E-08  4.7354647E-08  0.0000000E+00  0.0000000E+00  0.0000000E+00  0.0000000E+00  0.0000000E+00  0.0000000E+00  0.0000000E+00  0.0000000E+00  0.0000000E+00  0.0000000E+00  0.0000000E+00  0.0000000E+00  0.0000000E+00  0.0000000E+00  0.0000000E+00  0.0000000E+00  0.0000000E+00  0.0000000E+00  0.0000000E+00  3.3629442E-09  2.3000000E-13  1.5986627E+01  1.4760219E+01  1.2171429E+01  0.0000000E+00  1.3565206E+01  0.0000000E+00  0.0000000E+00  0.0000000E+00  1.5216000E+01  1.5176000E+01  1.3784000E+01  1.7271793E+02  3.2426013E+01  3.8384852E+01  1.0190707E+02  0.0000000E+00  2.2931893E+02  0.0000000E+00  "Q5             "
  0.0000000E+00  9.8640000E+00  2.3380344E+06  1.3341000E+01  1.4322000E+01  0.0000000E+00  0.0000000E+00  0.0000000E+00  8.7200000E-01  2.8115000E+02  2.3380196E+06  6.1764927E-09  4.7803912E-09  0.0000000E+00  0.0000000E+00  0.0000000E+00  0.0000000E+00  0.0000000E+00  0.0000000E+00  0.0000000E+00  0.0000000E+00  0.0000000E+00  0.0000000E+00  0.0000000E+00  0.0000000E+00  0.0000000E+00  0.0000000E+00  0.0000000E+00  0.0000000E+00  0.0000000E+00  0.0000000E+00  0.0000000E+00  2.9750066E-10  2.3000000E-13  1.4498132E+01  1.3929616E+01  9.6626939E+00  0.0000000E+00  1.3129238E+01  0.0000000E+00  0.0000000E+00  0.0000000E+00  1.4807000E+01  1.4322000E+01  1.3341000E+01  1.5906613E+02  2.5742470E+01  3.7151213E+01  9.6172443E+01  0.0000000E+00  2.1140013E+02  0.0000000E+00  "Q5             "
  0.0000000E+00  1.1638000E+01  3.2789246E+04  1.4551000E+01  1.1766000E+01  0.0000000E+00  0.0000000E+00  0.0000000E+00  1.0000000E+00  2.8115000E+02  3.2775122E+04  1.9908297E-10  2.0456669E-10  0.0000000E+00  0.0000000E+00  0.0000000E+00  0.0000000E+00  0.0000000E+00  0.0000000E+00  0.0000000E+00  0.0000000E+00  0.0000000E+00  0.0000000E+00  0.0000000E+00  0.0000000E+00  0.0000000E+00  0.0000000E+00  0.0000000E+00  0.0000000E+00  0.0000000E+00  0.0000000E+00  0.0000000E+00  2.0837271E-08  2.3000000E-13  1.4235120E+01  1.1443644E+01  1.1400490E+01  0.0000000E+00  1.4320032E+01  0.0000000E+00  0.0000000E+00  0.0000000E+00  1.4124000E+01  1.1766000E+01  1.4551000E+01  6.7207951E+03  1.1875510E+03  2.3096825E+03  3.2235616E+03  0.0000000E+00  6.7728741E+03  0.0000000E+00  "Q5             "
  0.0000000E+00  1.5826000E+01  1.7237558E+01  1.4947098E+01  1.7308136E+01  0.0000000E+00  0.0000000E+00  0.0000000E+00  1.0000000E+00  2.8015000E+02  4.4557795E-02  1.3609819E-04  9.7969834E-05  0.0000000E+00  0.0000000E+00  0.0000000E+00  0.0000000E+00  0.0000000E+00  0.0000000E+00  0.0000000E+00  0.0000000E+00  0.0000000E+00  0.0000000E+00  0.0000000E+00  0.0000000E+00  0.0000000E+00  0.0000000E+00  0.0000000E+00  0.0000000E+00  0.0000000E+00  0.0000000E+00  0.0000000E+00  1.7221720E-02  2.3000000E-13  1.8204353E+01  1.6833808E+01  1.4941357E+01  5.6751439E-01  1.4709746E+01  0.0000000E+00  0.0000000E+00  0.0000000E+00  1.7193000E+01  1.7308000E+01  1.4947000E+01  8.4986313E+03  1.6148979E+03  2.3725396E+03  4.5111937E+03  0.0000000E+00  8.5639053E+03  0.0000000E+00  "Q5             "
  0.0000000E+00  1.8449000E+01  2.6926191E+01  1.1420132E+01  4.1924577E+01  0.0000000E+00  0.0000000E+00  0.0000000E+00  1.0000000E+00  2.7815000E+02  9.1909453E-03  5.7682046E-04  1.3180979E-04  0.0000000E+00  0.0000000E+00  0.0000000E+00  0.0000000E+00  0.0000000E+00  0.0000000E+00  0.0000000E+00  0.0000000E+00  0.0000000E+00  0.0000000E+00  0.0000000E+00  0.0000000E+00  0.0000000E+00  0.0000000E+00  0.0000000E+00  0.0000000E+00  0.0000000E+00  0.0000000E+00  0.0000000E+00  1.0059990E-01  2.3000000E-13  2.8500353E+01  4.0775393E+01  1.5919228E+01  2.1756919E+00  1.1238730E+01  0.0000000E+00  0.0000000E+00  0.0000000E+00  2.6917000E+01  4.1924000E+01  1.1420000E+01  1.3950978E+04  1.8825510E+03  1.8126984E+03  1.0255729E+04  0.0000000E+00  1.4049688E+04  0.0000000E+00  "Q5             "
  0.0000000E+00  2.2426000E+01  2.5280255E+01  1.2208146E+01  3.4457491E+01  0.0000000E+00  0.0000000E+00  0.0000000E+00  1.0000000E+00  2.7815000E+02  1.0254639E-02  4.9087929E-04  1.4589667E-04  0.0000000E+00  0.0000000E+00  0.0000000E+00  0.0000000E+00  0.0000000E+00  0.0000000E+00  0.0000000E+00  0.0000000E+00  0.0000000E+00  0.0000000E+00  0.0000000E+00  0.0000000E+00  0.0000000E+00  0.0000000E+00  0.0000000E+00  0.0000000E+00  0.0000000E+00  0.0000000E+00  0.0000000E+00  8.4647857E-02  2.3000000E-13  2.6756471E+01  3.3512969E+01  1.9629757E+01  2.3629293E+00  1.2014222E+01  0.0000000E+00  0.0000000E+00  0.0000000E+00  2.5270000E+01  3.4457000E+01  1.2208000E+01  1.2576338E+04  2.2883673E+03  1.9377777E+03  8.3501933E+03  0.0000000E+00  1.2670699E+04  0.0000000E+00  "Q5             "
  0.0000000E+00  2.3456000E+01  2.8107418E+01  1.3604198E+01  4.0966710E+01  0.0000000E+00  0.0000000E+00  0.0000000E+00  1.0000000E+00  2.7815000E+02  7.4180870E-03  7.1008317E-04  1.9781349E-04  0.0000000E+00  0.0000000E+00  0.0000000E+00  0.0000000E+00  0.0000000E+00  0.0000000E+00  0.0000000E+00  0.0000000E+00  0.0000000E+00  0.0000000E+00  0.0000000E+00  0.0000000E+00  0.0000000E+00  0.0000000E+00  0.0000000E+00  0.0000000E+00  0.0000000E+00  0.0000000E+00  0.0000000E+00  1.3012043E-01  2.3000000E-13  2.9752941E+01  3.9843638E+01  1.9720527E+01  3.2907036E+00  1.3388063E+01  0.0000000E+00  0.0000000E+00  0.0000000E+00  2.8100000E+01  4.0966000E+01  1.3604000E+01  1.4135942E+04  2.3934694E+03  2.1593650E+03  9.5831078E+03  0.0000000E+00  1.4242068E+04  0.0000000E+00  "Q5             "
  0.0000000E+00  2.2942000E+01  2.6014653E+01  1.5417627E+01  4.2325171E+01  0.0000000E+00  0.0000000E+00  0.0000000E+00  9.3300000E-01  2.7915000E+02  4.6526465E-03  8.2017104E-01  2.5062741E-01  0.0000000E+00  0.0000000E+00  0.0000000E+00  0.0000000E+00  0.0000000E+00  0.0000000E+00  0.0000000E+00  0.0000000E+00  0.0000000E+00  0.0000000E+00  0.0000000E+00  0.0000000E+00  0.0000000E+00  0.0000000E+00  0.0000000E+00  0.0000000E+00  0.0000000E+00  0.0000000E+00  0.0000000E+00  2.1900378E-01  2.3000000E-13  2.7540000E+01  4.0367594E+01  1.3155876E+01  9.4149818E+00  1.4926254E+01  0.0000000E+00  0.0000000E+00  0.0000000E+00  2.6010000E+01  4.1505000E+01  1.5167000E+01  5.7310398E+02  1.0939347E+02  9.0506024E+01  3.7320449E+02  0.0000000E+00  6.7872798E+02  0.0000000E+00  "Q5             "
  0.0000000E+00  2.6256000E+01  1.5671758E+01  1.6017821E+01  1.1419030E+01  0.0000000E+00  0.0000000E+00  0.0000000E+00  8.7110000E-01  2.8015000E+02  8.7575668E-03  1.2410302E+00  1.4778209E+00  0.0000000E+00  0.0000000E+00  0.0000000E+00  0.0000000E+00  0.0000000E+00  0.0000000E+00  0.0000000E+00  0.0000000E+00  0.0000000E+00  0.0000000E+00  0.0000000E+00  0.0000000E+00  0.0000000E+00  0.0000000E+00  0.0000000E+00  0.0000000E+00  0.0000000E+00  0.0000000E+00  0.0000000E+00  7.9825202E-02  2.3000000E-13  1.6584353E+01  9.8990446E+00  2.1467501E+01  4.2969612E+00  1.4309206E+01  0.0000000E+00  0.0000000E+00  0.0000000E+00  1.5663000E+01  1.0178000E+01  1.4540000E+01  1.4693363E+02  6.8521320E+01  4.0490116E+01  3.7922196E+01  0.0000000E+00  2.1357063E+02  0.0000000E+00  "Q5             "
  0.0000000E+00  2.9220000E+01  1.4936235E+01  5.0051385E+01  3.3719777E+01  0.0000000E+00  0.0000000E+00  0.0000000E+00  7.6210000E-01  2.8315000E+02  4.2351904E-03  2.3843777E+01  3.3329385E+01  0.0000000E+00  0.0000000E+00  0.0000000E+00  0.0000000E+00  0.0000000E+00  0.0000000E+00  0.0000000E+00  0.0000000E+00  0.0000000E+00  0.0000000E+00  0.0000000E+00  0.0000000E+00  0.0000000E+00  0.0000000E+00  0.0000000E+00  0.0000000E+00  0.0000000E+00  0.0000000E+00  0.0000000E+00  2.3131055E-01  0.0000000E+00  1.5810353E+01  0.0000000E+00  2.6448916E+01  2.1974113E+00  0.0000000E+00  0.0000000E+00  0.0000000E+00  0.0000000E+00  1.4932000E+01  9.8760000E+00  1.6722000E+01  6.5877497E+01  4.3149533E+01  2.0591820E+01  2.1361440E+00  0.0000000E+00  1.1056597E+02  0.0000000E+00  "Q5             "
  0.0000000E+00  3.4802000E+01  1.7312932E+01  9.6037627E+01  6.3355866E+01  0.0000000E+00  0.0000000E+00  0.0000000E+00  7.1300000E-01  2.8415000E+02  3.9321592E-03  5.1656866E+01  7.5234627E+01  0.0000000E+00  0.0000000E+00  0.0000000E+00  0.0000000E+00  0.0000000E+00  0.0000000E+00  0.0000000E+00  0.0000000E+00  0.0000000E+00  0.0000000E+00  0.0000000E+00  0.0000000E+00  0.0000000E+00  0.0000000E+00  0.0000000E+00  0.0000000E+00  0.0000000E+00  0.0000000E+00  0.0000000E+00  3.2772106E-01  0.0000000E+00  1.8327176E+01  0.0000000E+00  3.2794044E+01  1.3112292E+00  0.0000000E+00  0.0000000E+00  0.0000000E+00  0.0000000E+00  1.7309000E+01  1.1699000E+01  2.0803000E+01  6.1101480E+01  4.2837449E+01  1.8264031E+01  0.0000000E+00  0.0000000E+00  1.1395914E+02  0.0000000E+00  "Q5             "
  0.0000000E+00  2.8580000E+01  1.6495025E+01  5.7186243E+01  3.5747253E+01  0.0000000E+00  0.0000000E+00  0.0000000E+00  7.1490000E-01  2.8515000E+02  8.0248723E-03  2.5570253E+01  3.8502243E+01  0.0000000E+00  0.0000000E+00  0.0000000E+00  0.0000000E+00  0.0000000E+00  0.0000000E+00  0.0000000E+00  0.0000000E+00  0.0000000E+00  0.0000000E+00  0.0000000E+00  0.0000000E+00  0.0000000E+00  0.0000000E+00  0.0000000E+00  0.0000000E+00  0.0000000E+00  0.0000000E+00  0.0000000E+00  1.7340460E-01  0.0000000E+00  1.7456824E+01  0.0000000E+00  2.6516438E+01  1.4957168E+00  0.0000000E+00  0.0000000E+00  0.0000000E+00  0.0000000E+00  1.6487000E+01  1.0177000E+01  1.8684000E+01  6.2074857E+01  3.5178849E+01  1.7590238E+01  9.3057698E+00  0.0000000E+00  1.0771763E+02  0.0000000E+00  "Q5             "
  0.0000000E+00  2.7115000E+01  1.5526834E+01  6.7398569E+01  3.3697909E+01  0.0000000E+00  0.0000000E+00  0.0000000E+00  7.1680000E-01  2.8615000E+02  8.8339576E-03  2.5217909E+01  4.7754569E+01  0.0000000E+00  0.0000000E+00  0.0000000E+00  0.0000000E+00  0.0000000E+00  0.0000000E+00  0.0000000E+00  0.0000000E+00  0.0000000E+00  0.0000000E+00  0.0000000E+00  0.0000000E+00  0.0000000E+00  0.0000000E+00  0.0000000E+00  0.0000000E+00  0.0000000E+00  0.0000000E+00  0.0000000E+00  1.6792536E-01  0.0000000E+00  1.6430824E+01  0.0000000E+00  2.4953869E+01  1.6245116E+00  0.0000000E+00  0.0000000E+00  0.0000000E+00  0.0000000E+00  1.5518000E+01  8.4800000E+00  1.9644000E+01  5.9140384E+01  3.4542280E+01  1.9463765E+01  5.1343384E+00  0.0000000E+00  1.0231785E+02  0.0000000E+00  "Q5             "
  0.0000000E+00  2.2460000E+01  1.3902479E+01  1.5984054E+02  7.7566800E+01  0.0000000E+00  0.0000000E+00  0.0000000E+00  5.8810000E-01  2.8815000E+02  1.2478558E-02  7.0101800E+01  1.4131054E+02  0.0000000E+00  0.0000000E+00  0.0000000E+00  0.0000000E+00  0.0000000E+00  0.0000000E+00  0.0000000E+00  0.0000000E+00  0.0000000E+00  0.0000000E+00  0.0000000E+00  0.0000000E+00  0.0000000E+00  0.0000000E+00  0.0000000E+00  0.0000000E+00  0.0000000E+00  0.0000000E+00  0.0000000E+00  1.3611445E-01  0.0000000E+00  1.4707059E+01  0.0000000E+00  2.1633888E+01  3.7157513E-01  0.0000000E+00  0.0000000E+00  0.0000000E+00  0.0000000E+00  1.3890000E+01  7.4650000E+00  1.8530000E+01  3.3215554E+01  1.9082737E+01  9.9266619E+00  4.2061558E+00  0.0000000E+00  7.0064590E+01  0.0000000E+00  "Q5             "
  0.0000000E+00  3.0447000E+01  1.5819904E+01  1.8043662E+02  7.9479322E+01  0.0000000E+00  0.0000000E+00  0.0000000E+00  6.2960000E-01  2.8815000E+02  8.9037358E-03  7.1945322E+01  1.5974462E+02  0.0000000E+00  0.0000000E+00  0.0000000E+00  0.0000000E+00  0.0000000E+00  0.0000000E+00  0.0000000E+00  0.0000000E+00  0.0000000E+00  0.0000000E+00  0.0000000E+00  0.0000000E+00  0.0000000E+00  0.0000000E+00  0.0000000E+00  0.0000000E+00  0.0000000E+00  0.0000000E+00  0.0000000E+00  2.1714682E-01  0.0000000E+00  1.6741059E+01  0.0000000E+00  2.9103005E+01  7.3015525E-01  0.0000000E+00  0.0000000E+00  0.0000000E+00  0.0000000E+00  1.5811000E+01  7.5340000E+00  2.0692000E+01  4.1603059E+01  2.9090231E+01  1.2512828E+01  0.0000000E+00  0.0000000E+00  8.8487934E+01  0.0000000E+00  "Q5             "
  0.0000000E+00  2.5014000E+01  1.5134273E+01  1.2444030E+02  7.4522453E+01  0.0000000E+00  0.0000000E+00  0.0000000E+00  6.2960000E-01  2.8815000E+02  1.1272752E-02  6.5216453E+01  1.0584230E+02  0.0000000E+00  0.0000000E+00  0.0000000E+00  0.0000000E+00  0.0000000E+00  0.0000000E+00  0.0000000E+00  0.0000000E+00  0.0000000E+00  0.0000000E+00  0.0000000E+00  0.0000000E+00  0.0000000E+00  0.0000000E+00  0.0000000E+00  0.0000000E+00  0.0000000E+00  0.0000000E+00  0.0000000E+00  1.6404931E-01  0.0000000E+00  1.6012588E+01  0.0000000E+00  2.3831087E+01  6.7942725E-01  0.0000000E+00  0.0000000E+00  0.0000000E+00  0.0000000E+00  1.5123000E+01  9.3060000E+00  1.8598000E+01  4.2211389E+01  2.3899334E+01  1.1966208E+01  6.3458463E+00  0.0000000E+00  8.2899019E+01  0.0000000E+00  "Q5             "
  0.0000000E+00  1.9893000E+01  1.6231986E+01  5.6376061E+01  5.3188924E+01  0.0000000E+00  0.0000000E+00  0.0000000E+00  6.6950000E-01  2.8615000E+02  1.0986299E-02  3.8254924E+01  3.8155061E+01  0.0000000E+00  0.0000000E+00  0.0000000E+00  0.0000000E+00  0.0000000E+00  0.0000000E+00  0.0000000E+00  0.0000000E+00  0.0000000E+00  0.0000000E+00  0.0000000E+00  0.0000000E+00  0.0000000E+00  0.0000000E+00  0.0000000E+00  0.0000000E+00  0.0000000E+00  0.0000000E+00  0.0000000E+00  1.4114388E-01  0.0000000E+00  1.7175176E+01  0.0000000E+00  1.8621215E+01  8.7482411E-01  0.0000000E+00  0.0000000E+00  0.0000000E+00  0.0000000E+00  1.6221000E+01  1.4934000E+01  1.8221000E+01  5.8419731E+01  2.1480402E+01  1.4122179E+01  2.2817150E+01  0.0000000E+00  9.5232577E+01  0.0000000E+00  "Q5             "
  0.0000000E+00  1.9704000E+01  1.9566899E+01  4.9116479E+01  6.8322868E+01  0.0000000E+00  0.0000000E+00  0.0000000E+00  7.1490000E-01  2.8515000E+02  6.8989109E-03  4.3429868E+01  2.8911479E+01  0.0000000E+00  0.0000000E+00  0.0000000E+00  0.0000000E+00  0.0000000E+00  0.0000000E+00  0.0000000E+00  0.0000000E+00  0.0000000E+00  0.0000000E+00  0.0000000E+00  0.0000000E+00  0.0000000E+00  0.0000000E+00  0.0000000E+00  0.0000000E+00  0.0000000E+00  0.0000000E+00  0.0000000E+00  2.3930150E-01  0.0000000E+00  2.0710588E+01  0.0000000E+00  1.7869378E+01  1.4474210E+00  0.0000000E+00  0.0000000E+00  0.0000000E+00  0.0000000E+00  1.9560000E+01  2.4893000E+01  2.0205000E+01  8.7510565E+01  2.4253465E+01  1.9022199E+01  4.4234901E+01  0.0000000E+00  1.2777817E+02  0.0000000E+00  "Q5             "
  0.0000000E+00  1.9724000E+01  1.8687891E+01  2.7061847E+01  3.6394957E+01  0.0000000E+00  0.0000000E+00  0.0000000E+00  8.7480000E-01  2.8415000E+02  4.8909578E-03  9.6509572E+00  6.1958474E+00  0.0000000E+00  0.0000000E+00  0.0000000E+00  0.0000000E+00  0.0000000E+00  0.0000000E+00  0.0000000E+00  0.0000000E+00  0.0000000E+00  0.0000000E+00  0.0000000E+00  0.0000000E+00  0.0000000E+00  0.0000000E+00  0.0000000E+00  0.0000000E+00  0.0000000E+00  0.0000000E+00  0.0000000E+00  2.8439121E-01  2.3000000E-13  1.9782000E+01  2.6010679E+01  1.1349540E+01  8.0549704E+00  2.0534794E+01  0.0000000E+00  0.0000000E+00  0.0000000E+00  1.8683000E+01  2.6744000E+01  2.0866000E+01  1.9910614E+02  5.1474502E+01  5.8106379E+01  8.9525256E+01  0.0000000E+00  2.8512314E+02  0.0000000E+00  "Q5             "
  0.0000000E+00  2.2073000E+01  1.9731785E+01  3.3057482E+01  4.8786833E+01  0.0000000E+00  0.0000000E+00  0.0000000E+00  8.7390000E-01  2.8315000E+02  2.7848428E-03  1.6206833E+01  9.6234818E+00  0.0000000E+00  0.0000000E+00  0.0000000E+00  0.0000000E+00  0.0000000E+00  0.0000000E+00  0.0000000E+00  0.0000000E+00  0.0000000E+00  0.0000000E+00  0.0000000E+00  0.0000000E+00  0.0000000E+00  0.0000000E+00  0.0000000E+00  0.0000000E+00  0.0000000E+00  0.0000000E+00  0.0000000E+00  4.6478788E-01  2.3000000E-13  2.0889529E+01  3.1686314E+01  1.3012043E+01  8.7001803E+00  2.3062032E+01  0.0000000E+00  0.0000000E+00  0.0000000E+00  1.9729000E+01  3.2580000E+01  2.3434000E+01  2.0572800E+02  5.7604780E+01  6.5257591E+01  8.2865631E+01  0.0000000E+00  3.0354400E+02  0.0000000E+00  "Q5             "
  0.0000000E+00  2.4814000E+01  2.0491758E+01  3.3854059E+01  4.9605712E+01  0.0000000E+00  0.0000000E+00  0.0000000E+00  8.7390000E-01  2.8315000E+02  2.7583187E-03  1.6591712E+01  9.9270586E+00  0.0000000E+00  0.0000000E+00  0.0000000E+00  0.0000000E+00  0.0000000E+00  0.0000000E+00  0.0000000E+00  0.0000000E+00  0.0000000E+00  0.0000000E+00  0.0000000E+00  0.0000000E+00  0.0000000E+00  0.0000000E+00  0.0000000E+00  0.0000000E+00  0.0000000E+00  0.0000000E+00  0.0000000E+00  4.8733400E-01  0.0000000E+00  2.1694235E+01  0.0000000E+00  1.4890604E+01  9.5150813E+00  0.0000000E+00  0.0000000E+00  0.0000000E+00  0.0000000E+00  2.0489000E+01  3.3014000E+01  2.3927000E+01  2.0958302E+02  6.4758076E+01  6.6630467E+01  7.8194482E+01  0.0000000E+00  2.5617145E+02  0.0000000E+00  "Q5             "
  0.0000000E+00  3.3455000E+01  2.3097946E+01  3.5083158E+01  4.8629357E+01  0.0000000E+00  0.0000000E+00  0.0000000E+00  8.7390000E-01  2.8315000E+02  2.9459526E-03  1.5341357E+01  9.6691577E+00  0.0000000E+00  0.0000000E+00  0.0000000E+00  0.0000000E+00  0.0000000E+00  0.0000000E+00  0.0000000E+00  0.0000000E+00  0.0000000E+00  0.0000000E+00  0.0000000E+00  0.0000000E+00  0.0000000E+00  0.0000000E+00  0.0000000E+00  0.0000000E+00  0.0000000E+00  0.0000000E+00  0.0000000E+00  5.1433090E-01  0.0000000E+00  2.4453529E+01  0.0000000E+00  2.0747409E+01  1.2150095E+01  0.0000000E+00  0.0000000E+00  0.0000000E+00  0.0000000E+00  2.3095000E+01  3.3288000E+01  2.5414000E+01  2.2483940E+02  8.7308835E+01  7.0771375E+01  6.6759189E+01  0.0000000E+00  2.8270596E+02  0.0000000E+00  "Q5             "
  0.0000000E+00  3.4266000E+01  2.0910076E+01  3.6011056E+01  3.2563210E+01  0.0000000E+00  0.0000000E+00  0.0000000E+00  8.7300000E-01  2.8215000E+02  3.0760287E-03  9.9802098E+00  9.6490557E+00  0.0000000E+00  0.0000000E+00  0.0000000E+00  0.0000000E+00  0.0000000E+00  0.0000000E+00  0.0000000E+00  0.0000000E+00  0.0000000E+00  0.0000000E+00  0.0000000E+00  0.0000000E+00  0.0000000E+00  0.0000000E+00  0.0000000E+00  0.0000000E+00  0.0000000E+00  0.0000000E+00  0.0000000E+00  3.9256779E-01  0.0000000E+00  2.2136824E+01  0.0000000E+00  2.2617828E+01  1.1062917E+01  0.0000000E+00  0.0000000E+00  0.0000000E+00  0.0000000E+00  2.0907000E+01  2.2583000E+01  2.6362000E+01  1.9030551E+02  8.9425333E+01  7.3411308E+01  2.7468864E+01  0.0000000E+00  2.4651640E+02  0.0000000E+00  "Q5             "
  0.0000000E+00  3.4801000E+01  1.9500911E+01  3.4711895E+01  2.1565206E+01  0.0000000E+00  0.0000000E+00  0.0000000E+00  8.7300000E-01  2.8215000E+02  3.9113494E-03  6.2712062E+00  8.7998952E+00  0.0000000E+00  0.0000000E+00  0.0000000E+00  0.0000000E+00  0.0000000E+00  0.0000000E+00  0.0000000E+00  0.0000000E+00  0.0000000E+00  0.0000000E+00  0.0000000E+00  0.0000000E+00  0.0000000E+00  0.0000000E+00  0.0000000E+00  0.0000000E+00  0.0000000E+00  0.0000000E+00  0.0000000E+00  2.8790852E-01  0.0000000E+00  2.0643882E+01  0.0000000E+00  2.3940068E+01  1.0256444E+01  0.0000000E+00  0.0000000E+00  0.0000000E+00  0.0000000E+00  1.9497000E+01  1.5294000E+01  2.5912000E+01  1.6919449E+02  9.0821544E+01  7.2158176E+01  6.2147736E+00  0.0000000E+00  2.2432325E+02  0.0000000E+00  "Q5             "
  0.0000000E+00  3.2685000E+01  1.7410532E+01  2.6484083E+01  1.1958707E+01  0.0000000E+00  0.0000000E+00  0.0000000E+00  9.3410000E-01  2.8115000E+02  4.5320997E-03  9.3770745E-01  1.7470832E+00  0.0000000E+00  0.0000000E+00  0.0000000E+00  0.0000000E+00  0.0000000E+00  0.0000000E+00  0.0000000E+00  0.0000000E+00  0.0000000E+00  0.0000000E+00  0.0000000E+00  0.0000000E+00  0.0000000E+00  0.0000000E+00  0.0000000E+00  0.0000000E+00  0.0000000E+00  0.0000000E+00  0.0000000E+00  1.9509545E-01  2.3000000E-13  1.8429882E+01  1.0718913E+01  1.8359715E+01  1.3800518E+01  2.4320687E+01  0.0000000E+00  0.0000000E+00  0.0000000E+00  1.7406000E+01  1.1021000E+01  2.4737000E+01  2.9000160E+02  1.5585065E+02  1.3415095E+02  0.0000000E+00  0.0000000E+00  3.7585060E+02  0.0000000E+00  "Q5             "
  0.0000000E+00  3.0749000E+01  1.7311326E+01  2.6092338E+01  1.3709056E+01  0.0000000E+00  0.0000000E+00  0.0000000E+00  9.3410000E-01  2.8115000E+02  4.3258292E-03  1.0900562E+00  1.7473380E+00  0.0000000E+00  0.0000000E+00  0.0000000E+00  0.0000000E+00  0.0000000E+00  0.0000000E+00  0.0000000E+00  0.0000000E+00  0.0000000E+00  0.0000000E+00  0.0000000E+00  0.0000000E+00  0.0000000E+00  0.0000000E+00  0.0000000E+00  0.0000000E+00  0.0000000E+00  0.0000000E+00  0.0000000E+00  2.0323572E-01  2.3000000E-13  1.8325059E+01  1.2273093E+01  1.6836455E+01  1.3423400E+01  2.3958571E+01  0.0000000E+00  0.0000000E+00  0.0000000E+00  1.7307000E+01  1.2619000E+01  2.4345000E+01  2.9375666E+02  1.4661929E+02  1.4527389E+02  1.8634726E+00  0.0000000E+00  3.7877666E+02  0.0000000E+00  "Q5             "
  0.0000000E+00  3.1236000E+01  2.1173009E+01  2.4536461E+01  1.2998906E+01  0.0000000E+00  0.0000000E+00  0.0000000E+00  9.3360000E-01  2.8015000E+02  1.4009070E-02  1.8290631E-01  2.8846079E-01  0.0000000E+00  0.0000000E+00  0.0000000E+00  0.0000000E+00  0.0000000E+00  0.0000000E+00  0.0000000E+00  0.0000000E+00  0.0000000E+00  0.0000000E+00  0.0000000E+00  0.0000000E+00  0.0000000E+00  0.0000000E+00  0.0000000E+00  0.0000000E+00  0.0000000E+00  0.0000000E+00  0.0000000E+00  6.7411561E-02  2.3000000E-13  2.2403647E+01  1.2464825E+01  2.4702067E+01  5.9578846E+00  2.3863111E+01  0.0000000E+00  0.0000000E+00  0.0000000E+00  2.1159000E+01  1.2816000E+01  2.4248000E+01  3.9467686E+02  1.4894144E+02  1.4469507E+02  1.0104035E+02  0.0000000E+00  4.8413586E+02  0.0000000E+00  "Q5             "
  0.0000000E+00  3.1518000E+01  1.8175773E+01  2.5432157E+01  1.1020963E+01  0.0000000E+00  0.0000000E+00  0.0000000E+00  9.3360000E-01  2.8015000E+02  5.7731269E-03  4.9696341E-01  9.6315698E-01  0.0000000E+00  0.0000000E+00  0.0000000E+00  0.0000000E+00  0.0000000E+00  0.0000000E+00  0.0000000E+00  0.0000000E+00  0.0000000E+00  0.0000000E+00  0.0000000E+00  0.0000000E+00  0.0000000E+00  0.0000000E+00  0.0000000E+00  0.0000000E+00  0.0000000E+00  0.0000000E+00  0.0000000E+00  1.4047284E-01  2.3000000E-13  1.9238824E+01  1.0235567E+01  2.0252300E+01  1.0733126E+01  2.4080603E+01  0.0000000E+00  0.0000000E+00  0.0000000E+00  1.8170000E+01  1.0524000E+01  2.4469000E+01  3.1321002E+02  1.5028609E+02  1.4601384E+02  1.6910097E+01  0.0000000E+00  3.9789102E+02  0.0000000E+00  "Q5             "
  0.0000000E+00  3.2858000E+01  2.1333886E+01  2.6739822E+01  1.9050366E+01  0.0000000E+00  0.0000000E+00  0.0000000E+00  9.3360000E-01  2.8015000E+02  4.8860728E-03  7.7236580E-01  9.0982161E-01  0.0000000E+00  0.0000000E+00  0.0000000E+00  0.0000000E+00  0.0000000E+00  0.0000000E+00  0.0000000E+00  0.0000000E+00  0.0000000E+00  0.0000000E+00  0.0000000E+00  0.0000000E+00  0.0000000E+00  0.0000000E+00  0.0000000E+00  0.0000000E+00  0.0000000E+00  0.0000000E+00  0.0000000E+00  1.9483147E-01  2.3000000E-13  2.2583647E+01  1.7777044E+01  1.9529377E+01  1.2789906E+01  2.5420000E+01  0.0000000E+00  0.0000000E+00  0.0000000E+00  2.1329000E+01  1.8278000E+01  2.5830000E+01  3.8993618E+02  1.5667556E+02  1.5413533E+02  7.9125285E+01  0.0000000E+00  4.8823118E+02  0.0000000E+00  "Q5             "
  0.0000000E+00  4.0021000E+01  2.4443955E+01  2.8434157E+01  2.6703145E+01  0.0000000E+00  0.0000000E+00  0.0000000E+00  9.3300000E-01  2.7915000E+02  2.9552594E-03  1.2671449E+00  1.1371574E+00  0.0000000E+00  0.0000000E+00  0.0000000E+00  0.0000000E+00  0.0000000E+00  0.0000000E+00  0.0000000E+00  0.0000000E+00  0.0000000E+00  0.0000000E+00  0.0000000E+00  0.0000000E+00  0.0000000E+00  0.0000000E+00  0.0000000E+00  0.0000000E+00  0.0000000E+00  0.0000000E+00  0.0000000E+00  3.2399229E-01  2.3000000E-13  2.5878706E+01  2.4738759E+01  2.1424171E+01  1.7965283E+01  2.6863714E+01  0.0000000E+00  0.0000000E+00  0.0000000E+00  2.4441000E+01  2.5436000E+01  2.7297000E+01  4.3902228E+02  1.9083062E+02  1.6288936E+02  8.5302301E+01  0.0000000E+00  5.5621728E+02  0.0000000E+00  "Q5             "
  0.0000000E+00  4.4256000E+01  2.7429718E+01  2.8607976E+01  4.0843084E+01  0.0000000E+00  0.0000000E+00  0.0000000E+00  9.3250000E-01  2.7815000E+02  1.7177233E-03  2.2550839E+00  1.3369761E+00  0.0000000E+00  0.0000000E+00  0.0000000E+00  0.0000000E+00  0.0000000E+00  0.0000000E+00  0.0000000E+00  0.0000000E+00  0.0000000E+00  0.0000000E+00  0.0000000E+00  0.0000000E+00  0.0000000E+00  0.0000000E+00  0.0000000E+00  0.0000000E+00  0.0000000E+00  0.0000000E+00  0.0000000E+00  5.4849418E-01  2.3000000E-13  2.9041412E+01  3.7530052E+01  2.1144627E+01  2.2439524E+01  2.6838127E+01  0.0000000E+00  0.0000000E+00  0.0000000E+00  2.7428000E+01  3.8588000E+01  2.7271000E+01  4.9982891E+02  2.1102421E+02  1.6273421E+02  1.2607049E+02  0.0000000E+00  6.3737191E+02  0.0000000E+00  "Q5             "
  0.0000000E+00  4.1050000E+01  3.9142546E+01  3.2907320E+01  7.7833943E+01  0.0000000E+00  0.0000000E+00  0.0000000E+00  9.3250000E-01  2.7815000E+02  1.5459353E-03  2.5809430E+00  9.2032043E-01  0.0000000E+00  0.0000000E+00  0.0000000E+00  0.0000000E+00  0.0000000E+00  0.0000000E+00  0.0000000E+00  0.0000000E+00  0.0000000E+00  0.0000000E+00  0.0000000E+00  0.0000000E+00  0.0000000E+00  0.0000000E+00  0.0000000E+00  0.0000000E+00  0.0000000E+00  0.0000000E+00  0.0000000E+00  8.6970443E-01  2.3000000E-13  4.1443412E+01  7.3190026E+01  1.7646492E+01  2.2800813E+01  3.1479270E+01  0.0000000E+00  0.0000000E+00  0.0000000E+00  3.9141000E+01  7.5253000E+01  3.1987000E+01  8.2157974E+02  1.9573716E+02  1.9087599E+02  4.3496658E+02  0.0000000E+00  1.0090107E+03  0.0000000E+00  "Q5             "
  0.0000000E+00  3.6651000E+01  3.3642101E+01  3.9513595E+01  5.2576510E+01  0.0000000E+00  0.0000000E+00  0.0000000E+00  8.7110000E-01  2.8015000E+02  3.1006205E-03  5.8325096E+00  3.7225951E+00  0.0000000E+00  0.0000000E+00  0.0000000E+00  0.0000000E+00  0.0000000E+00  0.0000000E+00  0.0000000E+00  0.0000000E+00  0.0000000E+00  0.0000000E+00  0.0000000E+00  0.0000000E+00  0.0000000E+00  0.0000000E+00  0.0000000E+00  0.0000000E+00  0.0000000E+00  0.0000000E+00  0.0000000E+00  4.8422031E-01  2.3000000E-13  3.5617765E+01  4.5462346E+01  2.3064445E+01  1.2972311E+01  3.5222889E+01  0.0000000E+00  0.0000000E+00  0.0000000E+00  3.3639000E+01  4.6744000E+01  3.5791000E+01  3.5773828E+02  9.5649562E+01  9.9668619E+01  1.6242010E+02  0.0000000E+00  5.1056328E+02  0.0000000E+00  "Q5             "
  0.0000000E+00  3.7035000E+01  3.2688200E+01  5.5428139E+01  5.5506964E+01  0.0000000E+00  0.0000000E+00  0.0000000E+00  8.1760000E-01  2.8415000E+02  5.2003796E-03  1.6454964E+01  1.4270139E+01  0.0000000E+00  0.0000000E+00  0.0000000E+00  0.0000000E+00  0.0000000E+00  0.0000000E+00  0.0000000E+00  0.0000000E+00  0.0000000E+00  0.0000000E+00  0.0000000E+00  0.0000000E+00  0.0000000E+00  0.0000000E+00  0.0000000E+00  0.0000000E+00  0.0000000E+00  0.0000000E+00  0.0000000E+00  4.6789708E-01  0.0000000E+00  3.4605529E+01  0.0000000E+00  2.7775765E+01  8.5919960E+00  0.0000000E+00  0.0000000E+00  0.0000000E+00  0.0000000E+00  3.2683000E+01  3.9052000E+01  4.1158000E+01  2.3634450E+02  7.1438217E+01  7.4834092E+01  9.0072196E+01  0.0000000E+00  3.0778686E+02  0.0000000E+00  "Q5             "
  0.0000000E+00  2.8426000E+01  1.9147830E+01  1.8035574E+02  7.8402047E+01  0.0000000E+00  0.0000000E+00  0.0000000E+00  6.2730000E-01  2.8715000E+02  8.8295266E-03  6.7306047E+01  1.5000474E+02  0.0000000E+00  0.0000000E+00  0.0000000E+00  0.0000000E+00  0.0000000E+00  0.0000000E+00  0.0000000E+00  0.0000000E+00  0.0000000E+00  0.0000000E+00  0.0000000E+00  0.0000000E+00  0.0000000E+00  0.0000000E+00  0.0000000E+00  0.0000000E+00  0.0000000E+00  0.0000000E+00  0.0000000E+00  2.3446930E-01  0.0000000E+00  2.0264824E+01  0.0000000E+00  2.7310815E+01  5.4063562E-01  0.0000000E+00  0.0000000E+00  0.0000000E+00  0.0000000E+00  1.9139000E+01  1.1096000E+01  3.0351000E+01  5.1524088E+01  2.7159290E+01  1.9528249E+01  4.8365487E+00  0.0000000E+00  9.9875487E+01  0.0000000E+00  "Q5             "
  0.0000000E+00  2.4211000E+01  1.6476185E+01  2.1389202E+02  7.7085404E+01  0.0000000E+00  0.0000000E+00  0.0000000E+00  5.8810000E-01  2.8815000E+02  1.2184683E-02  6.9083404E+01  1.8719202E+02  0.0000000E+00  0.0000000E+00  0.0000000E+00  0.0000000E+00  0.0000000E+00  0.0000000E+00  0.0000000E+00  0.0000000E+00  0.0000000E+00  0.0000000E+00  0.0000000E+00  0.0000000E+00  0.0000000E+00  0.0000000E+00  0.0000000E+00  0.0000000E+00  0.0000000E+00  0.0000000E+00  0.0000000E+00  1.6522947E-01  0.0000000E+00  1.7432471E+01  0.0000000E+00  2.3387417E+01  3.3291327E-01  0.0000000E+00  0.0000000E+00  0.0000000E+00  0.0000000E+00  1.6464000E+01  8.0020000E+00  2.6700000E+01  3.8167583E+01  2.0570443E+01  1.4303393E+01  3.2937474E+00  0.0000000E+00  7.9486062E+01  0.0000000E+00  "Q5             "
  0.0000000E+00  1.9550000E+01  1.4228233E+01  2.0084431E+02  4.7874758E+01  0.0000000E+00  0.0000000E+00  0.0000000E+00  5.5160000E-01  2.8915000E+02  2.3232521E-02  4.3020758E+01  1.7627131E+02  0.0000000E+00  0.0000000E+00  0.0000000E+00  0.0000000E+00  0.0000000E+00  0.0000000E+00  0.0000000E+00  0.0000000E+00  0.0000000E+00  0.0000000E+00  0.0000000E+00  0.0000000E+00  0.0000000E+00  0.0000000E+00  0.0000000E+00  0.0000000E+00  0.0000000E+00  0.0000000E+00  0.0000000E+00  8.4444586E-02  0.0000000E+00  1.5040588E+01  0.0000000E+00  1.8961368E+01  1.9162818E-01  0.0000000E+00  0.0000000E+00  0.0000000E+00  0.0000000E+00  1.4205000E+01  4.8540000E+00  2.4573000E+01  2.8343964E+01  1.4809933E+01  1.0922644E+01  2.6113867E+00  0.0000000E+00  6.2622180E+01  0.0000000E+00  "Q5             "
  0.0000000E+00  2.5565000E+01            NaN            NaN            NaN  0.0000000E+00  0.0000000E+00  0.0000000E+00            NaN            NaN            NaN            NaN            NaN  0.0000000E+00  0.0000000E+00  0.0000000E+00  0.0000000E+00  0.0000000E+00  0.0000000E+00  0.0000000E+00  0.0000000E+00  0.0000000E+00  0.0000000E+00  0.0000000E+00  0.0000000E+00  0.0000000E+00  0.0000000E+00  0.0000000E+00  0.0000000E+00  0.0000000E+00  0.0000000E+00  0.0000000E+00            NaN  2.3000000E-13  1.7024824E+01            NaN  2.5043265E+01  0.0000000E+00            NaN  0.0000000E+00  0.0000000E+00  0.0000000E+00            NaN            NaN            NaN  1.8313338E+00  1.3896620E+00  4.4167179E-01  0.0000000E+00  0.0000000E+00            NaN  0.0000000E+00  "Q5             "
  0.0000000E+00  2.6281000E+01  1.7856707E+01  3.1404068E+02  7.4797029E+01  0.0000000E+00  0.0000000E+00  0.0000000E+00  4.5650000E-01  2.9215000E+02  4.6706784E-02  6.9406029E+01  2.8628768E+02  0.0000000E+00  0.0000000E+00  0.0000000E+00  0.0000000E+00  0.0000000E+00  0.0000000E+00  0.0000000E+00  0.0000000E+00  0.0000000E+00  0.0000000E+00  0.0000000E+00  0.0000000E+00  0.0000000E+00  0.0000000E+00  0.0000000E+00  0.0000000E+00  0.0000000E+00  0.0000000E+00  0.0000000E+00  7.5461322E-02  2.3000000E-13  1.8857647E+01  5.2431037E+00  2.5604932E+01  1.4117672E-01  2.7312476E+01  0.0000000E+00  0.0000000E+00  0.0000000E+00  1.7810000E+01  5.3910000E+00  2.7753000E+01  2.5882439E+01  1.5359306E+01  7.7584329E+00  2.7646996E+00  0.0000000E+00  1.0311744E+02  0.0000000E+00  "Q5             "
  0.0000000E+00  2.5531000E+01  1.4346052E+01  6.2778064E+02  1.0716052E+02  0.0000000E+00  0.0000000E+00  0.0000000E+00  4.5370000E-01  2.9115000E+02  2.0052070E-02  1.0400752E+02  6.0485164E+02  0.0000000E+00  0.0000000E+00  0.0000000E+00  0.0000000E+00  0.0000000E+00  0.0000000E+00  0.0000000E+00  0.0000000E+00  0.0000000E+00  0.0000000E+00  0.0000000E+00  0.0000000E+00  0.0000000E+00  0.0000000E+00  0.0000000E+00  0.0000000E+00  0.0000000E+00  0.0000000E+00  0.0000000E+00  1.2552363E-01  0.0000000E+00  1.5168706E+01  0.0000000E+00  2.4894051E+01  1.1711585E-01  0.0000000E+00  0.0000000E+00  0.0000000E+00  0.0000000E+00  1.4326000E+01  3.1530000E+00  2.2929000E+01  1.9828228E+01  1.4481401E+01  5.3468262E+00  0.0000000E+00  0.0000000E+00  6.0255709E+01  0.0000000E+00  "Q5             "
  0.0000000E+00  2.8893000E+01  1.6093387E+01  3.0419529E+02  7.4692457E+01  0.0000000E+00  0.0000000E+00  0.0000000E+00  5.1500000E-01  2.8915000E+02  1.5386930E-02  6.9951457E+01  2.8059829E+02  0.0000000E+00  0.0000000E+00  0.0000000E+00  0.0000000E+00  0.0000000E+00  0.0000000E+00  0.0000000E+00  0.0000000E+00  0.0000000E+00  0.0000000E+00  0.0000000E+00  0.0000000E+00  0.0000000E+00  0.0000000E+00  0.0000000E+00  0.0000000E+00  0.0000000E+00  0.0000000E+00  0.0000000E+00  1.4431350E-01  0.0000000E+00  1.7023765E+01  0.0000000E+00  2.8071062E+01  2.3470508E-01  0.0000000E+00  0.0000000E+00  0.0000000E+00  0.0000000E+00  1.6078000E+01  4.7410000E+00  2.3597000E+01  2.8717712E+01  2.0097241E+01  8.6204704E+00  0.0000000E+00  0.0000000E+00  7.4292234E+01  0.0000000E+00  "Q5             "
  0.0000000E+00  2.5136000E+01  1.7359885E+01  2.7231723E+02  1.3660070E+02  0.0000000E+00  0.0000000E+00  0.0000000E+00  5.8810000E-01  2.8815000E+02  8.8852380E-03  1.2517970E+02  2.4481323E+02  0.0000000E+00  0.0000000E+00  0.0000000E+00  0.0000000E+00  0.0000000E+00  0.0000000E+00  0.0000000E+00  0.0000000E+00  0.0000000E+00  0.0000000E+00  0.0000000E+00  0.0000000E+00  0.0000000E+00  0.0000000E+00  0.0000000E+00  0.0000000E+00  0.0000000E+00  0.0000000E+00  0.0000000E+00  2.3879314E-01  0.0000000E+00  1.8371647E+01  0.0000000E+00  2.4335849E+01  2.9016275E-01  0.0000000E+00  0.0000000E+00  0.0000000E+00  0.0000000E+00  1.7351000E+01  1.1421000E+01  2.7504000E+01  4.0722118E+01  2.1356352E+01  1.4734102E+01  4.6316636E+00  0.0000000E+00  8.3959430E+01  0.0000000E+00  "Q5             "
  0.0000000E+00  2.2101000E+01  1.8938585E+01  1.3907942E+02  1.2027883E+02  0.0000000E+00  0.0000000E+00  0.0000000E+00  6.7160000E-01  2.8715000E+02  6.5853450E-03  1.0030483E+02  1.1176442E+02  0.0000000E+00  0.0000000E+00  0.0000000E+00  0.0000000E+00  0.0000000E+00  0.0000000E+00  0.0000000E+00  0.0000000E+00  0.0000000E+00  0.0000000E+00  0.0000000E+00  0.0000000E+00  0.0000000E+00  0.0000000E+00  0.0000000E+00  0.0000000E+00  0.0000000E+00  0.0000000E+00  0.0000000E+00  3.1097260E-01  0.0000000E+00  2.0045647E+01  0.0000000E+00  2.0959565E+01  6.9758539E-01  0.0000000E+00  0.0000000E+00  0.0000000E+00  0.0000000E+00  1.8932000E+01  1.9974000E+01  2.7315000E+01  6.5214352E+01  2.3864594E+01  2.1170480E+01  2.0179278E+01  0.0000000E+00  1.0722936E+02  0.0000000E+00  "Q5             "
  0.0000000E+00  1.8829000E+01  1.6914750E+01  1.0362592E+02  1.0582023E+02  0.0000000E+00  0.0000000E+00  0.0000000E+00  7.1680000E-01  2.8615000E+02  4.7502925E-03  8.4754229E+01  7.9464917E+01  0.0000000E+00  0.0000000E+00  0.0000000E+00  0.0000000E+00  0.0000000E+00  0.0000000E+00  0.0000000E+00  0.0000000E+00  0.0000000E+00  0.0000000E+00  0.0000000E+00  0.0000000E+00  0.0000000E+00  0.0000000E+00  0.0000000E+00  0.0000000E+00  0.0000000E+00  0.0000000E+00  0.0000000E+00  3.4029778E-01  0.0000000E+00  1.7904706E+01  0.0000000E+00  1.7495790E+01  9.5883004E-01  0.0000000E+00  0.0000000E+00  0.0000000E+00  0.0000000E+00  1.6910000E+01  2.1066000E+01  2.4161000E+01  7.2379868E+01  2.3986598E+01  2.3939321E+01  2.4453949E+01  0.0000000E+00  1.0908078E+02  0.0000000E+00  "Q5             "
  0.0000000E+00  1.7274000E+01  1.7023460E+01  8.5260398E+01  9.1724971E+01  0.0000000E+00  0.0000000E+00  0.0000000E+00  7.1680000E-01  2.8615000E+02  5.4596937E-03  7.0223971E+01  6.2028398E+01  0.0000000E+00  0.0000000E+00  0.0000000E+00  0.0000000E+00  0.0000000E+00  0.0000000E+00  0.0000000E+00  0.0000000E+00  0.0000000E+00  0.0000000E+00  0.0000000E+00  0.0000000E+00  0.0000000E+00  0.0000000E+00  0.0000000E+00  0.0000000E+00  0.0000000E+00  0.0000000E+00  0.0000000E+00  2.9797245E-01  0.0000000E+00  1.8019059E+01  0.0000000E+00  1.5836765E+01  1.0960032E+00  0.0000000E+00  0.0000000E+00  0.0000000E+00  0.0000000E+00  1.7018000E+01  2.1501000E+01  2.3232000E+01  7.5171733E+01  2.2005656E+01  2.3018845E+01  3.0147232E+01  0.0000000E+00  1.1042265E+02  0.0000000E+00  "Q5             "
  0.0000000E+00  1.8675000E+01  2.1103351E+01  5.1754093E+01  8.2919627E+01  0.0000000E+00  0.0000000E+00  0.0000000E+00  7.6530000E-01  2.8515000E+02  4.3506032E-03  4.9246627E+01  2.8224093E+01  0.0000000E+00  0.0000000E+00  0.0000000E+00  0.0000000E+00  0.0000000E+00  0.0000000E+00  0.0000000E+00  0.0000000E+00  0.0000000E+00  0.0000000E+00  0.0000000E+00  0.0000000E+00  0.0000000E+00  0.0000000E+00  0.0000000E+00  0.0000000E+00  0.0000000E+00  0.0000000E+00  0.0000000E+00  4.0932617E-01  0.0000000E+00  2.2340118E+01  0.0000000E+00  1.5732806E+01  2.5877497E+00  0.0000000E+00  0.0000000E+00  0.0000000E+00  0.0000000E+00  2.1099000E+01  3.3673000E+01  2.3530000E+01  1.2500553E+02  2.8698980E+01  3.0740088E+01  6.5566460E+01  0.0000000E+00  1.6607702E+02  0.0000000E+00  "Q5             "
  0.0000000E+00  2.1895000E+01  2.3680138E+01  2.4875190E+01  3.7427012E+01  0.0000000E+00  0.0000000E+00  0.0000000E+00  9.3510000E-01  2.8315000E+02  5.1379686E-03  1.4090119E+00  7.7819040E-01  0.0000000E+00  0.0000000E+00  0.0000000E+00  0.0000000E+00  0.0000000E+00  0.0000000E+00  0.0000000E+00  0.0000000E+00  0.0000000E+00  0.0000000E+00  0.0000000E+00  0.0000000E+00  0.0000000E+00  0.0000000E+00  0.0000000E+00  0.0000000E+00  0.0000000E+00  0.0000000E+00  0.0000000E+00  3.0230751E-01  2.3000000E-13  2.5067647E+01  3.5030887E+01  9.8168236E+00  1.1752499E+01  2.3714508E+01  0.0000000E+00  0.0000000E+00  0.0000000E+00  2.3675000E+01  3.6018000E+01  2.4097000E+01  5.9165963E+02  1.2208654E+02  1.7152110E+02  2.9805199E+02  0.0000000E+00  6.9734463E+02  0.0000000E+00  "Q5             "
  0.0000000E+00  2.1940000E+01            NaN            NaN            NaN  0.0000000E+00  0.0000000E+00  0.0000000E+00            NaN            NaN            NaN            NaN            NaN  0.0000000E+00  0.0000000E+00  0.0000000E+00  0.0000000E+00  0.0000000E+00  0.0000000E+00  0.0000000E+00  0.0000000E+00  0.0000000E+00  0.0000000E+00  0.0000000E+00  0.0000000E+00  0.0000000E+00  0.0000000E+00  0.0000000E+00  0.0000000E+00  0.0000000E+00  0.0000000E+00  0.0000000E+00            NaN  2.3000000E-13  2.3383059E+01            NaN  2.1492245E+01  0.0000000E+00  2.5539079E+01  0.0000000E+00  0.0000000E+00  0.0000000E+00            NaN            NaN            NaN  1.9850402E+00  1.1926143E+00  4.2899909E-01  3.6342687E-01  0.0000000E+00            NaN  0.0000000E+00  "Q5             "
  0.0000000E+00  2.2153000E+01  2.0815699E+01  2.5422068E+01  2.0116017E+01  0.0000000E+00  0.0000000E+00  0.0000000E+00  1.0000000E+00  2.8115000E+02  7.6986420E-03  1.0171215E-03  1.0680273E-03  0.0000000E+00  0.0000000E+00  0.0000000E+00  0.0000000E+00  0.0000000E+00  0.0000000E+00  0.0000000E+00  0.0000000E+00  0.0000000E+00  0.0000000E+00  0.0000000E+00  0.0000000E+00  0.0000000E+00  0.0000000E+00  0.0000000E+00  0.0000000E+00  0.0000000E+00  0.0000000E+00  0.0000000E+00  1.3729788E-01  2.3000000E-13  2.2032000E+01  1.9563900E+01  1.7341743E+01  4.4045623E+00  2.5017492E+01  0.0000000E+00  0.0000000E+00  0.0000000E+00  2.0808000E+01  2.0115000E+01  2.5421000E+01  9.9794896E+03  2.2605102E+03  4.0350793E+03  3.6839002E+03  0.0000000E+00  1.0067987E+04  0.0000000E+00  "Q5             "
  0.0000000E+00  2.9847000E+01  2.6646830E+01  2.7050449E+01  3.2687107E+01  0.0000000E+00  0.0000000E+00  0.0000000E+00  1.0000000E+00  2.8115000E+02  4.8304369E-03  2.1068813E-03  1.4487043E-03  0.0000000E+00  0.0000000E+00  0.0000000E+00  0.0000000E+00  0.0000000E+00  0.0000000E+00  0.0000000E+00  0.0000000E+00  0.0000000E+00  0.0000000E+00  0.0000000E+00  0.0000000E+00  0.0000000E+00  0.0000000E+00  0.0000000E+00  0.0000000E+00  0.0000000E+00  0.0000000E+00  0.0000000E+00  2.8017413E-01  2.3000000E-13  2.8209176E+01  3.1789509E+01  2.0924261E+01  8.4002172E+00  2.6619651E+01  0.0000000E+00  0.0000000E+00  0.0000000E+00  2.6642000E+01  3.2685000E+01  2.7049000E+01  1.2626152E+04  3.0456122E+03  4.2934920E+03  5.2870481E+03  0.0000000E+00  1.2742375E+04  0.0000000E+00  "Q5             "
  0.0000000E+00  2.9848000E+01  2.9392217E+01  2.7467915E+01  3.9850948E+01  0.0000000E+00  0.0000000E+00  0.0000000E+00  9.3360000E-01  2.8015000E+02  5.2172864E-03  8.4794797E-01  4.8891490E-01  0.0000000E+00  0.0000000E+00  0.0000000E+00  0.0000000E+00  0.0000000E+00  0.0000000E+00  0.0000000E+00  0.0000000E+00  0.0000000E+00  0.0000000E+00  0.0000000E+00  0.0000000E+00  0.0000000E+00  0.0000000E+00  0.0000000E+00  0.0000000E+00  0.0000000E+00  0.0000000E+00  0.0000000E+00  2.5139643E-01  2.3000000E-13  3.1115647E+01  3.7934131E+01  1.7152023E+01  1.2212739E+01  2.6550762E+01  0.0000000E+00  0.0000000E+00  0.0000000E+00  2.9387000E+01  3.9003000E+01  2.6979000E+01  6.1752671E+02  1.4232309E+02  1.6099176E+02  3.1421186E+02  0.0000000E+00  7.4274371E+02  0.0000000E+00  "Q5             "
  0.0000000E+00  3.6421000E+01  3.1068620E+01  2.7841523E+01  3.8742904E+01  0.0000000E+00  0.0000000E+00  0.0000000E+00  9.3360000E-01  2.8015000E+02  5.6196172E-03  7.7290412E-01  4.6452292E-01  0.0000000E+00  0.0000000E+00  0.0000000E+00  0.0000000E+00  0.0000000E+00  0.0000000E+00  0.0000000E+00  0.0000000E+00  0.0000000E+00  0.0000000E+00  0.0000000E+00  0.0000000E+00  0.0000000E+00  0.0000000E+00  0.0000000E+00  0.0000000E+00  0.0000000E+00  0.0000000E+00  0.0000000E+00  2.4670912E-01  2.3000000E-13  3.2890235E+01  3.6929436E+01  2.1838098E+01  1.3983779E+01  2.6942444E+01  0.0000000E+00  0.0000000E+00  0.0000000E+00  3.1063000E+01  3.7970000E+01  2.7377000E+01  6.3221072E+02  1.7366488E+02  1.6336674E+02  2.9517910E+02  0.0000000E+00  7.6504172E+02  0.0000000E+00  "Q5             "
  0.0000000E+00  4.1451000E+01  3.0130246E+01  2.6649274E+01  3.4195962E+01  0.0000000E+00  0.0000000E+00  0.0000000E+00  1.0000000E+00  2.8015000E+02  4.2459357E-03  1.9618867E-03  1.2744467E-03  0.0000000E+00  0.0000000E+00  0.0000000E+00  0.0000000E+00  0.0000000E+00  0.0000000E+00  0.0000000E+00  0.0000000E+00  0.0000000E+00  0.0000000E+00  0.0000000E+00  0.0000000E+00  0.0000000E+00  0.0000000E+00  0.0000000E+00  0.0000000E+00  0.0000000E+00  0.0000000E+00  0.0000000E+00  3.1667706E-01  2.3000000E-13  3.1898118E+01  3.3257165E+01  2.9377887E+01  1.1344124E+01  2.6225016E+01  0.0000000E+00  0.0000000E+00  0.0000000E+00  3.0126000E+01  3.4194000E+01  2.6648000E+01  1.3491482E+04  4.2296938E+03  4.2298412E+03  5.0319474E+03  0.0000000E+00  1.3623901E+04  0.0000000E+00  "Q5             "
  0.0000000E+00  3.6241000E+01  2.7775003E+01  2.5481087E+01  3.0226546E+01  0.0000000E+00  0.0000000E+00  0.0000000E+00  1.0000000E+00  2.8015000E+02  5.0026757E-03  1.5463621E-03  1.0866191E-03  0.0000000E+00  0.0000000E+00  0.0000000E+00  0.0000000E+00  0.0000000E+00  0.0000000E+00  0.0000000E+00  0.0000000E+00  0.0000000E+00  0.0000000E+00  0.0000000E+00  0.0000000E+00  0.0000000E+00  0.0000000E+00  0.0000000E+00  0.0000000E+00  0.0000000E+00  0.0000000E+00  0.0000000E+00  2.4775479E-01  2.3000000E-13  2.9403529E+01  2.9396908E+01  2.6779366E+01  8.8128761E+00  2.5075556E+01  0.0000000E+00  0.0000000E+00  0.0000000E+00  2.7770000E+01  3.0225000E+01  2.5480000E+01  1.2637233E+04  3.6980612E+03  4.0444444E+03  4.8947272E+03  0.0000000E+00  1.2756949E+04  0.0000000E+00  "Q5             "
  0.0000000E+00  3.0118000E+01  2.7192494E+01  2.3685072E+01  3.6550978E+01  0.0000000E+00  0.0000000E+00  0.0000000E+00  1.0000000E+00  2.7915000E+02  3.4944395E-03  1.9777977E-03  1.0717252E-03  0.0000000E+00  0.0000000E+00  0.0000000E+00  0.0000000E+00  0.0000000E+00  0.0000000E+00  0.0000000E+00  0.0000000E+00  0.0000000E+00  0.0000000E+00  0.0000000E+00  0.0000000E+00  0.0000000E+00  0.0000000E+00  0.0000000E+00  0.0000000E+00  0.0000000E+00  0.0000000E+00  0.0000000E+00  3.0480846E-01  2.3000000E-13  2.8788353E+01  3.5547644E+01  2.1077403E+01  8.5137140E+00  2.3308063E+01  0.0000000E+00  0.0000000E+00  0.0000000E+00  2.7189000E+01  3.6549000E+01  2.3684000E+01  1.2920264E+04  3.0732653E+03  3.7593650E+03  6.0876336E+03  0.0000000E+00  1.3037804E+04  0.0000000E+00  "Q5             "
  0.0000000E+00  3.1217000E+01  2.7892875E+01  2.6197746E+01  3.0298035E+01  0.0000000E+00  0.0000000E+00  0.0000000E+00  1.0000000E+00  2.8015000E+02  6.8751211E-03  1.0352409E-03  7.4615031E-04  0.0000000E+00  0.0000000E+00  0.0000000E+00  0.0000000E+00  0.0000000E+00  0.0000000E+00  0.0000000E+00  0.0000000E+00  0.0000000E+00  0.0000000E+00  0.0000000E+00  0.0000000E+00  0.0000000E+00  0.0000000E+00  0.0000000E+00  0.0000000E+00  0.0000000E+00  0.0000000E+00  0.0000000E+00  1.8103161E-01  2.3000000E-13  2.9526353E+01  2.9466938E+01  2.4668519E+01  5.9729768E+00  2.5781175E+01  0.0000000E+00  0.0000000E+00  0.0000000E+00  2.7886000E+01  3.0297000E+01  2.6197000E+01  1.3218121E+04  3.1854081E+03  4.1582539E+03  5.8744590E+03  0.0000000E+00  1.3333718E+04  0.0000000E+00  "Q5             "
  0.0000000E+00  2.6725000E+01  2.4429955E+01  2.8735153E+01  2.4557186E+01  0.0000000E+00  0.0000000E+00  0.0000000E+00  1.0000000E+00  2.8115000E+02  6.9552669E-03  1.1858580E-03  1.1529436E-03  0.0000000E+00  0.0000000E+00  0.0000000E+00  0.0000000E+00  0.0000000E+00  0.0000000E+00  0.0000000E+00  0.0000000E+00  0.0000000E+00  0.0000000E+00  0.0000000E+00  0.0000000E+00  0.0000000E+00  0.0000000E+00  0.0000000E+00  0.0000000E+00  0.0000000E+00  0.0000000E+00  0.0000000E+00  1.7837452E-01  2.3000000E-13  2.5859647E+01  2.3883227E+01  2.0491710E+01  5.7471305E+00  2.8277905E+01  0.0000000E+00  0.0000000E+00  0.0000000E+00  2.4423000E+01  2.4556000E+01  2.8734000E+01  1.1639430E+04  2.7270408E+03  4.5609523E+03  4.3514365E+03  0.0000000E+00  1.1743868E+04  0.0000000E+00  "Q5             "
  0.0000000E+00  2.4850000E+01  2.3780016E+01  3.6712977E+01  3.2370951E+01  0.0000000E+00  0.0000000E+00  0.0000000E+00  8.1890000E-01  2.8515000E+02  1.1015794E-02  7.9809507E+00  7.7679773E+00  0.0000000E+00  0.0000000E+00  0.0000000E+00  0.0000000E+00  0.0000000E+00  0.0000000E+00  0.0000000E+00  0.0000000E+00  0.0000000E+00  0.0000000E+00  0.0000000E+00  0.0000000E+00  0.0000000E+00  0.0000000E+00  0.0000000E+00  0.0000000E+00  0.0000000E+00  0.0000000E+00  0.0000000E+00  1.8211772E-01  0.0000000E+00  2.5167176E+01  0.0000000E+00  1.9110769E+01  5.2865887E+00  0.0000000E+00  0.0000000E+00  0.0000000E+00  0.0000000E+00  2.3769000E+01  2.4390000E+01  2.8945000E+01  1.7627974E+02  4.7934108E+01  5.2628232E+01  7.5717401E+01  0.0000000E+00  2.2602681E+02  0.0000000E+00  "Q5             "
  0.0000000E+00  2.2231000E+01  2.2413437E+01  5.3894124E+01  4.1151781E+01  0.0000000E+00  0.0000000E+00  0.0000000E+00  7.1680000E-01  2.8615000E+02  1.3437333E-02  2.0449781E+01  2.4077124E+01  0.0000000E+00  0.0000000E+00  0.0000000E+00  0.0000000E+00  0.0000000E+00  0.0000000E+00  0.0000000E+00  0.0000000E+00  0.0000000E+00  0.0000000E+00  0.0000000E+00  0.0000000E+00  0.0000000E+00  0.0000000E+00  0.0000000E+00  0.0000000E+00  0.0000000E+00  0.0000000E+00  0.0000000E+00  1.5935687E-01  0.0000000E+00  2.3717647E+01  0.0000000E+00  2.0131766E+01  1.6626810E+00  0.0000000E+00  0.0000000E+00  0.0000000E+00  0.0000000E+00  2.2400000E+01  2.0702000E+01  2.9817000E+01  9.9961682E+01  2.8320466E+01  2.9543427E+01  4.2097789E+01  0.0000000E+00  1.4563360E+02  0.0000000E+00  "Q5             "
  0.0000000E+00  1.2392000E+01  1.3812430E+01  1.4416863E+02  8.2862470E+01  0.0000000E+00  0.0000000E+00  0.0000000E+00  5.1770000E-01  2.9015000E+02  3.6429970E-02  7.2682470E+01  1.2283963E+02  0.0000000E+00  0.0000000E+00  0.0000000E+00  0.0000000E+00  0.0000000E+00  0.0000000E+00  0.0000000E+00  0.0000000E+00  0.0000000E+00  0.0000000E+00  0.0000000E+00  0.0000000E+00  0.0000000E+00  0.0000000E+00  0.0000000E+00  0.0000000E+00  0.0000000E+00  0.0000000E+00  0.0000000E+00  5.8932421E-02  2.3000000E-13  1.4586353E+01  9.9008245E+00  1.2036899E+01  1.0326777E-01  2.0990444E+01  0.0000000E+00  0.0000000E+00  0.0000000E+00  1.3776000E+01  1.0180000E+01  2.1329000E+01  2.7760020E+01  8.6195623E+00  8.1954864E+00  1.0944971E+01  0.0000000E+00  8.5437020E+01  0.0000000E+00  "Q5             "
  0.0000000E+00  1.0170000E+01  1.2528192E+01  6.2186924E+01  3.3851156E+01  0.0000000E+00  0.0000000E+00  0.0000000E+00  3.9770000E-01  2.9215000E+02  4.0419197E-01  2.5560156E+01  4.4265924E+01  0.0000000E+00  0.0000000E+00  0.0000000E+00  0.0000000E+00  0.0000000E+00  0.0000000E+00  0.0000000E+00  0.0000000E+00  0.0000000E+00  0.0000000E+00  0.0000000E+00  0.0000000E+00  0.0000000E+00  0.0000000E+00  0.0000000E+00  0.0000000E+00  0.0000000E+00  0.0000000E+00  0.0000000E+00  5.9360658E-03  2.3000000E-13  1.2837176E+01  8.0638081E+00  9.9578099E+00  4.6874473E-03  1.7636540E+01  0.0000000E+00  0.0000000E+00  0.0000000E+00  1.2124000E+01  8.2910000E+00  1.7921000E+01  1.4834915E+01  4.9393388E+00  3.4551234E+00  6.4404523E+00  0.0000000E+00  6.3340915E+01  0.0000000E+00  "Q5             "
  0.0000000E+00  9.3130000E+00  7.4035448E+06  1.5162002E+01  7.3420014E+00  0.0000000E+00  0.0000000E+00  0.0000000E+00  3.9770000E-01  2.9215000E+02  7.4035339E+06  1.3613466E-06  2.2524715E-06  0.0000000E+00  0.0000000E+00  0.0000000E+00  0.0000000E+00  0.0000000E+00  0.0000000E+00  0.0000000E+00  0.0000000E+00  0.0000000E+00  0.0000000E+00  0.0000000E+00  0.0000000E+00  0.0000000E+00  0.0000000E+00  0.0000000E+00  0.0000000E+00  0.0000000E+00  0.0000000E+00  0.0000000E+00  2.8713355E-10  2.3000000E-13  1.1373814E+01  7.1408493E+00  9.1229388E+00  0.0000000E+00  1.4921333E+01  0.0000000E+00  0.0000000E+00  0.0000000E+00  1.0898000E+01  7.3420000E+00  1.5162000E+01  1.3303929E+01  4.5231133E+00  2.9231952E+00  5.8576204E+00  0.0000000E+00  5.6018929E+01  0.0000000E+00  "Q5             "
  0.0000000E+00  8.7380000E+00  2.2049342E+07  1.4197001E+01  6.1370003E+00  0.0000000E+00  0.0000000E+00  0.0000000E+00  4.2620000E-01  2.9215000E+02  2.2049332E+07  3.2567767E-07  6.0363850E-07  0.0000000E+00  0.0000000E+00  0.0000000E+00  0.0000000E+00  0.0000000E+00  0.0000000E+00  0.0000000E+00  0.0000000E+00  0.0000000E+00  0.0000000E+00  0.0000000E+00  0.0000000E+00  0.0000000E+00  0.0000000E+00  0.0000000E+00  0.0000000E+00  0.0000000E+00  0.0000000E+00  0.0000000E+00  8.7246452E-11  2.3000000E-13  1.0292629E+01  5.9688630E+00  8.5596735E+00  0.0000000E+00  1.3971651E+01  0.0000000E+00  0.0000000E+00  0.0000000E+00  1.0202000E+01  6.1370000E+00  1.4197000E+01  1.3707967E+01  4.6657908E+00  3.3212854E+00  5.7208911E+00  0.0000000E+00  5.2981967E+01  0.0000000E+00  "Q5             "
  0.0000000E+00  9.4580000E+00  9.4498939E+00  1.8949262E+02  9.4754556E+01  0.0000000E+00  0.0000000E+00  0.0000000E+00  4.5650000E-01  2.9215000E+02  6.4893866E-02  8.8911556E+01  1.7512862E+02  0.0000000E+00  0.0000000E+00  0.0000000E+00  0.0000000E+00  0.0000000E+00  0.0000000E+00  0.0000000E+00  0.0000000E+00  0.0000000E+00  0.0000000E+00  0.0000000E+00  0.0000000E+00  0.0000000E+00  0.0000000E+00  0.0000000E+00  0.0000000E+00  0.0000000E+00  0.0000000E+00  0.0000000E+00  2.8620096E-02  2.3000000E-13  9.9370588E+00  5.6827750E+00  9.2246923E+00  4.0706903E-02  1.4136000E+01  0.0000000E+00  0.0000000E+00  0.0000000E+00  9.3850000E+00  5.8430000E+00  1.4364000E+01  1.4661690E+01  5.5275034E+00  4.0154985E+00  5.1186880E+00  0.0000000E+00  5.3711690E+01  0.0000000E+00  "Q5             "
  0.0000000E+00  9.4350000E+00  9.7706612E+00  1.4542680E+02  8.1927868E+01  0.0000000E+00  0.0000000E+00  0.0000000E+00  4.8600000E-01  2.9115000E+02  5.1661240E-02  7.5243868E+01  1.3095680E+02  0.0000000E+00  0.0000000E+00  0.0000000E+00  0.0000000E+00  0.0000000E+00  0.0000000E+00  0.0000000E+00  0.0000000E+00  0.0000000E+00  0.0000000E+00  0.0000000E+00  0.0000000E+00  0.0000000E+00  0.0000000E+00  0.0000000E+00  0.0000000E+00  0.0000000E+00  0.0000000E+00  0.0000000E+00  3.3053429E-02  2.3000000E-13  1.0290706E+01  6.5007174E+00  9.1855162E+00  5.7525833E-02  1.4240317E+01  0.0000000E+00  0.0000000E+00  0.0000000E+00  9.7190000E+00  6.6840000E+00  1.4470000E+01  1.7417633E+01  6.0209826E+00  4.7681658E+00  6.6284846E+00  0.0000000E+00  5.7725633E+01  0.0000000E+00  "Q5             "
  0.0000000E+00  9.1310000E+00  1.2003746E+01  6.8690389E+01  5.4077843E+01  0.0000000E+00  0.0000000E+00  0.0000000E+00  6.2960000E-01  2.8815000E+02  2.0745627E-02  4.2478843E+01  5.1405389E+01  0.0000000E+00  0.0000000E+00  0.0000000E+00  0.0000000E+00  0.0000000E+00  0.0000000E+00  0.0000000E+00  0.0000000E+00  0.0000000E+00  0.0000000E+00  0.0000000E+00  0.0000000E+00  0.0000000E+00  0.0000000E+00  0.0000000E+00  0.0000000E+00  0.0000000E+00  0.0000000E+00  0.0000000E+00  7.0632634E-02  0.0000000E+00  1.2687882E+01  0.0000000E+00  8.6595225E+00  2.8810068E-01  0.0000000E+00  0.0000000E+00  0.0000000E+00  0.0000000E+00  1.1983000E+01  1.1599000E+01  1.7285000E+01  3.8315281E+01  8.7241074E+00  1.1121406E+01  1.8469768E+01  0.0000000E+00  6.0021702E+01  0.0000000E+00  "Q5             "
  0.0000000E+00  8.8810000E+00  1.5489501E+01  3.8818499E+01  4.3343215E+01  0.0000000E+00  0.0000000E+00  0.0000000E+00  6.7160000E-01  2.8715000E+02  2.2501297E-02  2.4683215E+01  2.0135499E+01  0.0000000E+00  0.0000000E+00  0.0000000E+00  0.0000000E+00  0.0000000E+00  0.0000000E+00  0.0000000E+00  0.0000000E+00  0.0000000E+00  0.0000000E+00  0.0000000E+00  0.0000000E+00  0.0000000E+00  0.0000000E+00  0.0000000E+00  0.0000000E+00  0.0000000E+00  0.0000000E+00  0.0000000E+00  7.4353720E-02  2.3000000E-13  1.6376824E+01  1.8148474E+01  8.2343649E+00  4.7023806E-01  1.8386444E+01  0.0000000E+00  0.0000000E+00  0.0000000E+00  1.5467000E+01  1.8660000E+01  1.8683000E+01  6.2133635E+01  9.5896773E+00  1.4480252E+01  3.8063706E+01  0.0000000E+00  1.2382464E+02  0.0000000E+00  "Q5             "
  0.0000000E+00  1.0079000E+01  1.4963160E+01  4.5480963E+01  5.1304976E+01  0.0000000E+00  0.0000000E+00  0.0000000E+00  7.1680000E-01  2.8615000E+02  1.0160247E-02  3.2257976E+01  2.6406963E+01  0.0000000E+00  0.0000000E+00  0.0000000E+00  0.0000000E+00  0.0000000E+00  0.0000000E+00  0.0000000E+00  0.0000000E+00  0.0000000E+00  0.0000000E+00  0.0000000E+00  0.0000000E+00  0.0000000E+00  0.0000000E+00  0.0000000E+00  0.0000000E+00  0.0000000E+00  0.0000000E+00  0.0000000E+00  1.4068894E-01  0.0000000E+00  1.5832588E+01  0.0000000E+00  8.9132750E+00  9.7003140E-01  0.0000000E+00  0.0000000E+00  0.0000000E+00  0.0000000E+00  1.4953000E+01  1.9047000E+01  1.9074000E+01  7.1731534E+01  1.2839817E+01  1.8898995E+01  3.9992722E+01  0.0000000E+00  9.7588625E+01  0.0000000E+00  "Q5             "
  0.0000000E+00  1.1165000E+01  1.5528427E+01  3.2543797E+01  3.1586101E+01  0.0000000E+00  0.0000000E+00  0.0000000E+00  7.6530000E-01  2.8515000E+02  1.1426832E-02  1.3491101E+01  1.2348797E+01  0.0000000E+00  0.0000000E+00  0.0000000E+00  0.0000000E+00  0.0000000E+00  0.0000000E+00  0.0000000E+00  0.0000000E+00  0.0000000E+00  0.0000000E+00  0.0000000E+00  0.0000000E+00  0.0000000E+00  0.0000000E+00  0.0000000E+00  0.0000000E+00  0.0000000E+00  0.0000000E+00  0.0000000E+00  1.1461436E-01  2.3000000E-13  1.6429765E+01  1.7598930E+01  9.3264418E+00  1.6274792E+00  1.9874444E+01  0.0000000E+00  0.0000000E+00  0.0000000E+00  1.5517000E+01  1.8095000E+01  2.0195000E+01  9.2645135E+01  1.7157918E+01  2.6383174E+01  4.9104044E+01  0.0000000E+00  1.5761714E+02  0.0000000E+00  "Q5             "
  0.0000000E+00  1.3224000E+01  1.6017600E+01  2.5500111E+01  1.9171461E+01  0.0000000E+00  0.0000000E+00  0.0000000E+00  7.6530000E-01  2.8515000E+02  2.8600220E-02  4.4274613E+00  5.0391106E+00  0.0000000E+00  0.0000000E+00  0.0000000E+00  0.0000000E+00  0.0000000E+00  0.0000000E+00  0.0000000E+00  0.0000000E+00  0.0000000E+00  0.0000000E+00  0.0000000E+00  0.0000000E+00  0.0000000E+00  0.0000000E+00  0.0000000E+00  0.0000000E+00  0.0000000E+00  0.0000000E+00  0.0000000E+00  4.7185552E-02  2.3000000E-13  1.6929529E+01  1.4339942E+01  1.1909413E+01  1.0555922E+00  2.0136222E+01  0.0000000E+00  0.0000000E+00  0.0000000E+00  1.5989000E+01  1.4744000E+01  2.0461000E+01  9.3666545E+01  2.0322105E+01  2.6730682E+01  4.6613757E+01  0.0000000E+00  1.5808454E+02  0.0000000E+00  "Q5             "
  0.0000000E+00  1.3362000E+01  1.6940679E+01  2.1935728E+01  1.7334732E+01  0.0000000E+00  0.0000000E+00  0.0000000E+00  8.1890000E-01  2.8515000E+02  5.0678542E-02  1.4237320E+00  1.4997279E+00  0.0000000E+00  0.0000000E+00  0.0000000E+00  0.0000000E+00  0.0000000E+00  0.0000000E+00  0.0000000E+00  0.0000000E+00  0.0000000E+00  0.0000000E+00  0.0000000E+00  0.0000000E+00  0.0000000E+00  0.0000000E+00  0.0000000E+00  0.0000000E+00  0.0000000E+00  0.0000000E+00  0.0000000E+00  2.8129541E-02  2.3000000E-13  1.7883529E+01  1.5475024E+01  1.2001430E+01  1.0992077E+00  2.0111619E+01  0.0000000E+00  0.0000000E+00  0.0000000E+00  1.6890000E+01  1.5911000E+01  2.0436000E+01  1.3248495E+02  2.5774469E+01  3.7157041E+01  6.9553438E+01  0.0000000E+00  1.9908395E+02  0.0000000E+00  "Q5             "
  0.0000000E+00  1.5380000E+01  2.0304504E+01  2.1859951E+01  2.3704872E+01  0.0000000E+00  0.0000000E+00  0.0000000E+00  8.7390000E-01  2.8315000E+02  2.5504445E-02  9.9487223E-01  7.6295095E-01  0.0000000E+00  0.0000000E+00  0.0000000E+00  0.0000000E+00  0.0000000E+00  0.0000000E+00  0.0000000E+00  0.0000000E+00  0.0000000E+00  0.0000000E+00  0.0000000E+00  0.0000000E+00  0.0000000E+00  0.0000000E+00  0.0000000E+00  0.0000000E+00  0.0000000E+00  0.0000000E+00  0.0000000E+00  5.2165222E-02  2.3000000E-13  2.1471882E+01  2.2087714E+01  1.2580479E+01  2.5115356E+00  2.0762127E+01  0.0000000E+00  0.0000000E+00  0.0000000E+00  2.0279000E+01  2.2710000E+01  2.1097000E+01  2.3225308E+02  4.0137793E+01  5.8749654E+01  1.3336564E+02  0.0000000E+00  3.1171908E+02  0.0000000E+00  "Q5             "
  0.0000000E+00  1.4910000E+01  5.7781455E+04  2.0870000E+01  1.5140000E+01  0.0000000E+00  0.0000000E+00  0.0000000E+00  9.3410000E-01  2.8115000E+02  5.7763532E+04  5.9081248E-08  6.7667952E-08  0.0000000E+00  0.0000000E+00  0.0000000E+00  0.0000000E+00  0.0000000E+00  0.0000000E+00  0.0000000E+00  0.0000000E+00  0.0000000E+00  0.0000000E+00  0.0000000E+00  0.0000000E+00  0.0000000E+00  0.0000000E+00  0.0000000E+00  0.0000000E+00  0.0000000E+00  0.0000000E+00  0.0000000E+00  1.5702792E-08  2.3000000E-13  1.8906302E+01  1.4725205E+01  1.4605714E+01  0.0000000E+00  2.0538730E+01  0.0000000E+00  0.0000000E+00  0.0000000E+00  1.7923000E+01  1.5140000E+01  2.0870000E+01  3.8417528E+02  7.1094790E+01  1.2453753E+02  1.8854296E+02  0.0000000E+00  4.5301828E+02  0.0000000E+00  "Q5             "
  0.0000000E+00  1.5764000E+01  1.5975790E+01  2.1330201E+01  1.0806139E+01  0.0000000E+00  0.0000000E+00  0.0000000E+00  9.3360000E-01  2.8015000E+02  6.8790027E-02  3.4139277E-02  5.6200516E-02  0.0000000E+00  0.0000000E+00  0.0000000E+00  0.0000000E+00  0.0000000E+00  0.0000000E+00  0.0000000E+00  0.0000000E+00  0.0000000E+00  0.0000000E+00  0.0000000E+00  0.0000000E+00  0.0000000E+00  0.0000000E+00  0.0000000E+00  0.0000000E+00  0.0000000E+00  0.0000000E+00  0.0000000E+00  1.0320752E-02  2.3000000E-13  1.6842706E+01  1.0476869E+01  1.4626932E+01  8.2384659E-01  2.0936317E+01  0.0000000E+00  0.0000000E+00  0.0000000E+00  1.5907000E+01  1.0772000E+01  2.1274000E+01  3.2771023E+02  7.5166886E+01  1.2694832E+02  1.2559502E+02  0.0000000E+00  3.9142723E+02  0.0000000E+00  "Q5             "
  0.0000000E+00  1.9300000E+01  1.9535536E+01  2.3868281E+01  1.6624416E+01  0.0000000E+00  0.0000000E+00  0.0000000E+00  9.3360000E-01  2.8015000E+02  2.0536375E-02  1.4041554E-01  1.6828088E-01  0.0000000E+00  0.0000000E+00  0.0000000E+00  0.0000000E+00  0.0000000E+00  0.0000000E+00  0.0000000E+00  0.0000000E+00  0.0000000E+00  0.0000000E+00  0.0000000E+00  0.0000000E+00  0.0000000E+00  0.0000000E+00  0.0000000E+00  0.0000000E+00  0.0000000E+00  0.0000000E+00  0.0000000E+00  4.2412444E-02  2.3000000E-13  2.0662941E+01  1.6032347E+01  1.5898461E+01  3.0389909E+00  2.3323810E+01  0.0000000E+00  0.0000000E+00  0.0000000E+00  1.9515000E+01  1.6484000E+01  2.3700000E+01  4.0521297E+02  9.2027461E+01  1.4142499E+02  1.7176052E+02  0.0000000E+00  4.8421197E+02  0.0000000E+00  "Q5             "
  0.0000000E+00  3.7267000E+01  3.0636338E+01  2.3528428E+01  4.1171851E+01  0.0000000E+00  0.0000000E+00  0.0000000E+00  9.3300000E-01  2.7915000E+02  4.3379271E-03  8.5385111E-01  4.0942829E-01  0.0000000E+00  0.0000000E+00  0.0000000E+00  0.0000000E+00  0.0000000E+00  0.0000000E+00  0.0000000E+00  0.0000000E+00  0.0000000E+00  0.0000000E+00  0.0000000E+00  0.0000000E+00  0.0000000E+00  0.0000000E+00  0.0000000E+00  0.0000000E+00  0.0000000E+00  0.0000000E+00  0.0000000E+00  2.7663328E-01  2.3000000E-13  3.2433882E+01  3.9213053E+01  2.1761166E+01  1.4898880E+01  2.2752032E+01  0.0000000E+00  0.0000000E+00  0.0000000E+00  3.0632000E+01  4.0318000E+01  2.3119000E+01  6.2218548E+02  1.7769883E+02  1.3795799E+02  3.0652867E+02  0.0000000E+00  7.5352148E+02  0.0000000E+00  "Q5             "
  0.0000000E+00  3.8969000E+01  2.9039841E+01  2.2817978E+01  3.3515723E+01  0.0000000E+00  0.0000000E+00  0.0000000E+00  1.0000000E+00  2.8015000E+02  4.8408123E-03  1.7233156E-03  9.7798032E-04  0.0000000E+00  0.0000000E+00  0.0000000E+00  0.0000000E+00  0.0000000E+00  0.0000000E+00  0.0000000E+00  0.0000000E+00  0.0000000E+00  0.0000000E+00  0.0000000E+00  0.0000000E+00  0.0000000E+00  0.0000000E+00  0.0000000E+00  0.0000000E+00  0.0000000E+00  0.0000000E+00  0.0000000E+00  2.6770231E-01  2.3000000E-13  3.0742941E+01  3.2595797E+01  2.8572919E+01  9.7008033E+00  2.2454825E+01  0.0000000E+00  0.0000000E+00  0.0000000E+00  2.9035000E+01  3.3514000E+01  2.2817000E+01  1.3102983E+04  3.9764285E+03  3.6217460E+03  5.5048085E+03  0.0000000E+00  1.3227318E+04  0.0000000E+00  "Q5             "
  0.0000000E+00  2.9363000E+01  2.9733412E+01  2.2285877E+01  4.3003031E+01  0.0000000E+00  0.0000000E+00  0.0000000E+00  1.0000000E+00  2.8015000E+02  4.4117390E-03  2.0309646E-03  8.7734305E-04  0.0000000E+00  0.0000000E+00  0.0000000E+00  0.0000000E+00  0.0000000E+00  0.0000000E+00  0.0000000E+00  0.0000000E+00  0.0000000E+00  0.0000000E+00  0.0000000E+00  0.0000000E+00  0.0000000E+00  0.0000000E+00  0.0000000E+00  0.0000000E+00  0.0000000E+00  0.0000000E+00  0.0000000E+00  3.0075928E-01  2.3000000E-13  3.1477765E+01  4.1822876E+01  2.0933969E+01  7.9113462E+00  2.1931270E+01  0.0000000E+00  0.0000000E+00  0.0000000E+00  2.9729000E+01  4.3001000E+01  2.2285000E+01  1.4491422E+04  2.9962244E+03  3.5373015E+03  7.9578964E+03  0.0000000E+00  1.4615800E+04  0.0000000E+00  "Q5             "
  0.0000000E+00  3.7414000E+01  3.0434371E+01  2.3189813E+01  3.6512535E+01  0.0000000E+00  0.0000000E+00  0.0000000E+00  1.0000000E+00  2.8015000E+02  5.3708492E-03  1.5354522E-03  8.1288217E-04  0.0000000E+00  0.0000000E+00  0.0000000E+00  0.0000000E+00  0.0000000E+00  0.0000000E+00  0.0000000E+00  0.0000000E+00  0.0000000E+00  0.0000000E+00  0.0000000E+00  0.0000000E+00  0.0000000E+00  0.0000000E+00  0.0000000E+00  0.0000000E+00  0.0000000E+00  0.0000000E+00  0.0000000E+00  2.5286764E-01  2.3000000E-13  3.2218941E+01  3.5510688E+01  2.8094677E+01  8.6448948E+00  2.2820921E+01  0.0000000E+00  0.0000000E+00  0.0000000E+00  3.0429000E+01  3.6511000E+01  2.3189000E+01  1.4081656E+04  3.8177550E+03  3.6807936E+03  6.5831078E+03  0.0000000E+00  1.4209199E+04  0.0000000E+00  "Q5             "
  0.0000000E+00  3.0527000E+01  2.5632717E+01  2.5314770E+01  2.6263956E+01  0.0000000E+00  0.0000000E+00  0.0000000E+00  1.0000000E+00  2.7915000E+02  5.7167448E-03  9.5562127E-04  7.7023667E-04  0.0000000E+00  0.0000000E+00  0.0000000E+00  0.0000000E+00  0.0000000E+00  0.0000000E+00  0.0000000E+00  0.0000000E+00  0.0000000E+00  0.0000000E+00  0.0000000E+00  0.0000000E+00  0.0000000E+00  0.0000000E+00  0.0000000E+00  0.0000000E+00  0.0000000E+00  0.0000000E+00  0.0000000E+00  1.7561446E-01  2.3000000E-13  2.7134471E+01  2.5543459E+01  2.4023180E+01  5.9420784E+00  2.4912190E+01  0.0000000E+00  0.0000000E+00  0.0000000E+00  2.5627000E+01  2.6263000E+01  2.5314000E+01  1.1959706E+04  3.1150000E+03  4.0180952E+03  4.8266106E+03  0.0000000E+00  1.2067437E+04  0.0000000E+00  "Q5             "
  0.0000000E+00  2.9890000E+01  2.3793254E+01  3.3330732E+01  1.9248457E+01  0.0000000E+00  0.0000000E+00  0.0000000E+00  9.3360000E-01  2.8015000E+02  7.2541042E-03  4.2845722E-01  6.2073208E-01  0.0000000E+00  0.0000000E+00  0.0000000E+00  0.0000000E+00  0.0000000E+00  0.0000000E+00  0.0000000E+00  0.0000000E+00  0.0000000E+00  0.0000000E+00  0.0000000E+00  0.0000000E+00  0.0000000E+00  0.0000000E+00  0.0000000E+00  0.0000000E+00  0.0000000E+00  0.0000000E+00  0.0000000E+00  1.4634779E-01  2.3000000E-13  2.5185176E+01  1.8304260E+01  1.9747676E+01  9.6316189E+00  3.2190794E+01  0.0000000E+00  0.0000000E+00  0.0000000E+00  2.3786000E+01  1.8820000E+01  3.2710000E+01  4.6042740E+02  1.4252336E+02  1.9519035E+02  1.2271369E+02  0.0000000E+00  5.6563340E+02  0.0000000E+00  "Q5             "
  0.0000000E+00  2.4852000E+01  1.9103016E+01  3.7259341E+01  1.7352366E+01  0.0000000E+00  0.0000000E+00  0.0000000E+00  8.1630000E-01  2.8315000E+02  9.0155457E-03  4.7833655E+00  8.9073408E+00  0.0000000E+00  0.0000000E+00  0.0000000E+00  0.0000000E+00  0.0000000E+00  0.0000000E+00  0.0000000E+00  0.0000000E+00  0.0000000E+00  0.0000000E+00  0.0000000E+00  0.0000000E+00  0.0000000E+00  0.0000000E+00  0.0000000E+00  0.0000000E+00  0.0000000E+00  0.0000000E+00  0.0000000E+00  1.3894896E-01  0.0000000E+00  2.0217176E+01  0.0000000E+00  2.0558567E+01  3.8256892E+00  0.0000000E+00  0.0000000E+00  0.0000000E+00  0.0000000E+00  1.9094000E+01  1.2569000E+01  2.8352000E+01  1.2860397E+02  4.7937966E+01  5.1550031E+01  2.9115975E+01  0.0000000E+00  1.7334457E+02  0.0000000E+00  "Q5             "
  0.0000000E+00  1.8588000E+01  1.5026880E+01  8.3042012E+01  3.5671548E+01  0.0000000E+00  0.0000000E+00  0.0000000E+00  6.7160000E-01  2.8715000E+02  1.4879523E-02  2.6859548E+01  5.9203012E+01  0.0000000E+00  0.0000000E+00  0.0000000E+00  0.0000000E+00  0.0000000E+00  0.0000000E+00  0.0000000E+00  0.0000000E+00  0.0000000E+00  0.0000000E+00  0.0000000E+00  0.0000000E+00  0.0000000E+00  0.0000000E+00  0.0000000E+00  0.0000000E+00  0.0000000E+00  0.0000000E+00  0.0000000E+00  1.0913240E-01  0.0000000E+00  1.5895059E+01  0.0000000E+00  1.7539530E+01  6.7609262E-01  0.0000000E+00  0.0000000E+00  0.0000000E+00  0.0000000E+00  1.5012000E+01  8.8120000E+00  2.3839000E+01  4.9588649E+01  2.0071267E+01  1.8476408E+01  1.1040974E+01  0.0000000E+00  8.3808725E+01  0.0000000E+00  "Q5             "
  0.0000000E+00  1.4293000E+01  1.3047946E+01  1.3566764E+02  6.0243087E+01  0.0000000E+00  0.0000000E+00  0.0000000E+00  5.5160000E-01  2.8915000E+02  2.7946491E-02  5.2557087E+01  1.1490564E+02  0.0000000E+00  0.0000000E+00  0.0000000E+00  0.0000000E+00  0.0000000E+00  0.0000000E+00  0.0000000E+00  0.0000000E+00  0.0000000E+00  0.0000000E+00  0.0000000E+00  0.0000000E+00  0.0000000E+00  0.0000000E+00  0.0000000E+00  0.0000000E+00  0.0000000E+00  0.0000000E+00  0.0000000E+00  6.4344379E-02  2.3000000E-13  1.3785882E+01  7.4752027E+00  1.3848494E+01  1.5440381E-01  2.0432444E+01  0.0000000E+00  0.0000000E+00  0.0000000E+00  1.3020000E+01  7.6860000E+00  2.0762000E+01  2.8167975E+01  1.0827538E+01  9.2286632E+00  8.1117734E+00  0.0000000E+00  8.3928975E+01  0.0000000E+00  "Q5             "
  0.0000000E+00  7.3340000E+00  4.9036263E+07  9.8200004E+00  3.1980002E+00  0.0000000E+00  0.0000000E+00  0.0000000E+00  3.9770000E-01  2.9215000E+02  4.9036255E+07  1.5379762E-07  3.7838257E-07  0.0000000E+00  0.0000000E+00  0.0000000E+00  0.0000000E+00  0.0000000E+00  0.0000000E+00  0.0000000E+00  0.0000000E+00  0.0000000E+00  0.0000000E+00  0.0000000E+00  0.0000000E+00  0.0000000E+00  0.0000000E+00  0.0000000E+00  0.0000000E+00  0.0000000E+00  0.0000000E+00  0.0000000E+00  2.6973956E-11  2.3000000E-13  7.0769327E+00  3.1103836E+00  7.1843265E+00  0.0000000E+00  9.6641270E+00  0.0000000E+00  0.0000000E+00  0.0000000E+00  7.2860000E+00  3.1980000E+00  9.8200000E+00  8.0066686E+00  3.5619578E+00  1.8932711E+00  2.5514397E+00  0.0000000E+00  3.5644669E+01  0.0000000E+00  "Q5             "
  0.0000000E+00  8.5720000E+00  2.3418954E+07  1.1879001E+01  2.2230003E+00  0.0000000E+00  0.0000000E+00  0.0000000E+00  3.7080000E-01  2.9215000E+02  2.3418947E+07  3.0693899E-07  1.3141380E-06  0.0000000E+00  0.0000000E+00  0.0000000E+00  0.0000000E+00  0.0000000E+00  0.0000000E+00  0.0000000E+00  0.0000000E+00  0.0000000E+00  0.0000000E+00  0.0000000E+00  0.0000000E+00  0.0000000E+00  0.0000000E+00  0.0000000E+00  0.0000000E+00  0.0000000E+00  0.0000000E+00  0.0000000E+00  6.0967137E-11  2.3000000E-13  7.6391720E+00  2.1620959E+00  8.3970612E+00  0.0000000E+00  1.1690444E+01  0.0000000E+00  0.0000000E+00  0.0000000E+00  7.4630000E+00  2.2230000E+00  1.1879000E+01  7.1040614E+00  3.7686080E+00  1.8597057E+00  1.4757477E+00  0.0000000E+00  3.7241061E+01  0.0000000E+00  "Q5             "
  0.0000000E+00  9.2250000E+00  2.6289587E+07  1.4106001E+01  2.5780002E+00  0.0000000E+00  0.0000000E+00  0.0000000E+00  3.6790000E-01  2.9115000E+02  2.6289579E+07  2.2970521E-07  1.0104295E-06  0.0000000E+00  0.0000000E+00  0.0000000E+00  0.0000000E+00  0.0000000E+00  0.0000000E+00  0.0000000E+00  0.0000000E+00  0.0000000E+00  0.0000000E+00  0.0000000E+00  0.0000000E+00  0.0000000E+00  0.0000000E+00  0.0000000E+00  0.0000000E+00  0.0000000E+00  0.0000000E+00  0.0000000E+00  5.4852004E-11  2.3000000E-13  8.6904037E+00  2.5073699E+00  9.0367347E+00  0.0000000E+00  1.3882095E+01  0.0000000E+00  0.0000000E+00  0.0000000E+00  8.5370000E+00  2.5780000E+00  1.4106000E+01  7.9754615E+00  4.0556940E+00  2.2083515E+00  1.7114159E+00  0.0000000E+00  4.2421461E+01  0.0000000E+00  "Q5             "
  0.0000000E+00  7.2910000E+00  6.7101928E+00  6.4798272E+01  1.7173407E+01  0.0000000E+00  0.0000000E+00  0.0000000E+00  3.9480000E-01  2.9115000E+02  3.6719284E-01  1.4889407E+01  5.4415272E+01  0.0000000E+00  0.0000000E+00  0.0000000E+00  0.0000000E+00  0.0000000E+00  0.0000000E+00  0.0000000E+00  0.0000000E+00  0.0000000E+00  0.0000000E+00  0.0000000E+00  0.0000000E+00  0.0000000E+00  0.0000000E+00  0.0000000E+00  0.0000000E+00  0.0000000E+00  0.0000000E+00  0.0000000E+00  3.0350110E-03  2.3000000E-13  6.7161176E+00  2.2214122E+00  7.1395376E+00  2.6942847E-03  1.0218190E+01  0.0000000E+00  0.0000000E+00  0.0000000E+00  6.3430000E+00  2.2840000E+00  1.0383000E+01  6.9357239E+00  3.4284773E+00  1.8704974E+00  1.6367493E+00  0.0000000E+00  3.3236724E+01  0.0000000E+00  "Q5             "
  0.0000000E+00  8.1250000E+00  1.2790616E+07  1.3624001E+01  4.3610003E+00  0.0000000E+00  0.0000000E+00  0.0000000E+00  4.1760000E-01  2.8915000E+02  1.2790608E+07  2.7633559E-07  6.9868872E-07  0.0000000E+00  0.0000000E+00  0.0000000E+00  0.0000000E+00  0.0000000E+00  0.0000000E+00  0.0000000E+00  0.0000000E+00  0.0000000E+00  0.0000000E+00  0.0000000E+00  0.0000000E+00  0.0000000E+00  0.0000000E+00  0.0000000E+00  0.0000000E+00  0.0000000E+00  0.0000000E+00  0.0000000E+00  9.2065873E-11  2.3000000E-13  9.0278955E+00  4.2415205E+00  7.9591837E+00  0.0000000E+00  1.3407746E+01  0.0000000E+00  0.0000000E+00  0.0000000E+00  8.7810000E+00  4.3610000E+00  1.3624000E+01  1.1068689E+01  4.2064012E+00  2.9931345E+00  3.8691533E+00  0.0000000E+00  4.5959689E+01  0.0000000E+00  "Q5             "
  0.0000000E+00  9.6380000E+00  1.2400521E+01  1.2298105E+02  7.5715100E+01  0.0000000E+00  0.0000000E+00  0.0000000E+00  5.4640000E-01  2.8715000E+02  1.8520978E-02  6.5300100E+01  1.0284805E+02  0.0000000E+00  0.0000000E+00  0.0000000E+00  0.0000000E+00  0.0000000E+00  0.0000000E+00  0.0000000E+00  0.0000000E+00  0.0000000E+00  0.0000000E+00  0.0000000E+00  0.0000000E+00  0.0000000E+00  0.0000000E+00  0.0000000E+00  0.0000000E+00  0.0000000E+00  0.0000000E+00  0.0000000E+00  7.2315441E-02  2.3000000E-13  1.3110353E+01  1.0129323E+01  9.3520289E+00  9.0207190E-02  1.9813429E+01  0.0000000E+00  0.0000000E+00  0.0000000E+00  1.2382000E+01  1.0415000E+01  2.0133000E+01  2.8145245E+01  7.3011831E+00  8.9490741E+00  1.1894988E+01  0.0000000E+00  8.0713245E+01  0.0000000E+00  "Q5             "
  0.0000000E+00  1.1616000E+01  1.6583848E+01  7.6767371E+01  6.6925886E+01  0.0000000E+00  0.0000000E+00  0.0000000E+00  6.6950000E-01  2.8615000E+02  9.8478175E-03  4.8227886E+01  5.2071371E+01  0.0000000E+00  0.0000000E+00  0.0000000E+00  0.0000000E+00  0.0000000E+00  0.0000000E+00  0.0000000E+00  0.0000000E+00  0.0000000E+00  0.0000000E+00  0.0000000E+00  0.0000000E+00  0.0000000E+00  0.0000000E+00  0.0000000E+00  0.0000000E+00  0.0000000E+00  0.0000000E+00  0.0000000E+00  1.6088783E-01  0.0000000E+00  1.7548941E+01  0.0000000E+00  1.0852014E+01  5.3241313E-01  0.0000000E+00  0.0000000E+00  0.0000000E+00  0.0000000E+00  1.6574000E+01  1.8698000E+01  2.4696000E+01  6.2157551E+01  1.2542922E+01  1.9140625E+01  3.0474004E+01  0.0000000E+00  9.1252443E+01  0.0000000E+00  "Q5             "
  0.0000000E+00  1.5270000E+01  1.9345311E+01  5.5286607E+01  5.4396233E+01  0.0000000E+00  0.0000000E+00  0.0000000E+00  7.6370000E-01  2.8415000E+02  5.3111998E-03  2.9737233E+01  2.7536607E+01  0.0000000E+00  0.0000000E+00  0.0000000E+00  0.0000000E+00  0.0000000E+00  0.0000000E+00  0.0000000E+00  0.0000000E+00  0.0000000E+00  0.0000000E+00  0.0000000E+00  0.0000000E+00  0.0000000E+00  0.0000000E+00  0.0000000E+00  0.0000000E+00  0.0000000E+00  0.0000000E+00  0.0000000E+00  2.7109861E-01  0.0000000E+00  2.0477647E+01  0.0000000E+00  1.3141199E+01  1.8360977E+00  0.0000000E+00  0.0000000E+00  0.0000000E+00  0.0000000E+00  1.9340000E+01  2.4659000E+01  2.7750000E+01  1.0634014E+02  2.2549397E+01  3.4171930E+01  4.9618818E+01  0.0000000E+00  1.4206704E+02  0.0000000E+00  "Q5             "
  0.0000000E+00  1.5223000E+01  2.6294767E+01  3.2044003E+01  5.2026126E+01  0.0000000E+00  0.0000000E+00  0.0000000E+00  8.7390000E-01  2.8315000E+02  4.7669541E-03  7.5171258E+00  3.9210025E+00  0.0000000E+00  0.0000000E+00  0.0000000E+00  0.0000000E+00  0.0000000E+00  0.0000000E+00  0.0000000E+00  0.0000000E+00  0.0000000E+00  0.0000000E+00  0.0000000E+00  0.0000000E+00  0.0000000E+00  0.0000000E+00  0.0000000E+00  0.0000000E+00  0.0000000E+00  0.0000000E+00  0.0000000E+00  3.6182621E-01  2.3000000E-13  2.7836471E+01  4.3288817E+01  8.3673529E+00  6.6131505E+00  2.7676603E+01  0.0000000E+00  0.0000000E+00  0.0000000E+00  2.6290000E+01  4.4509000E+01  2.8123000E+01  3.1152377E+02  3.9728064E+01  7.8315235E+01  1.9348047E+02  0.0000000E+00  4.2566877E+02  0.0000000E+00  "Q5             "
  0.0000000E+00  1.5260000E+01  2.6498224E+01  3.1654384E+01  5.1560463E+01  0.0000000E+00  0.0000000E+00  0.0000000E+00  8.7300000E-01  2.8215000E+02  4.2240653E-03  6.7054635E+00  3.4873843E+00  0.0000000E+00  0.0000000E+00  0.0000000E+00  0.0000000E+00  0.0000000E+00  0.0000000E+00  0.0000000E+00  0.0000000E+00  0.0000000E+00  0.0000000E+00  0.0000000E+00  0.0000000E+00  0.0000000E+00  0.0000000E+00  0.0000000E+00  0.0000000E+00  0.0000000E+00  0.0000000E+00  0.0000000E+00  3.6226822E-01  2.3000000E-13  2.8052471E+01  4.3625341E+01  8.5484590E+00  6.4667803E+00  2.7719905E+01  0.0000000E+00  0.0000000E+00  0.0000000E+00  2.6494000E+01  4.4855000E+01  2.8167000E+01  3.1432778E+02  3.9824625E+01  7.8437764E+01  1.9606539E+02  0.0000000E+00  4.2910378E+02  0.0000000E+00  "Q5             "
  0.0000000E+00  1.5196000E+01  2.6502986E+01  2.8190490E+01  4.3347513E+01  0.0000000E+00  0.0000000E+00  0.0000000E+00  9.3410000E-01  2.8115000E+02  4.9862602E-03  1.1395126E+00  6.1848983E-01  0.0000000E+00  0.0000000E+00  0.0000000E+00  0.0000000E+00  0.0000000E+00  0.0000000E+00  0.0000000E+00  0.0000000E+00  0.0000000E+00  0.0000000E+00  0.0000000E+00  0.0000000E+00  0.0000000E+00  0.0000000E+00  0.0000000E+00  0.0000000E+00  0.0000000E+00  0.0000000E+00  0.0000000E+00  2.6995152E-01  2.3000000E-13  2.8056706E+01  4.1051319E+01  7.6387378E+00  7.3226308E+00  2.7134349E+01  0.0000000E+00  0.0000000E+00  0.0000000E+00  2.6498000E+01  4.2208000E+01  2.7572000E+01  6.0559462E+02  7.2458513E+01  1.6453037E+02  3.6860574E+02  0.0000000E+00  7.1706862E+02  0.0000000E+00  "Q5             "
  0.0000000E+00  0.0000000E+00  0.0000000E+00  0.0000000E+00  0.0000000E+00  0.0000000E+00  0.0000000E+00  0.0000000E+00  9.3410000E-01  2.8115000E+02  0.0000000E+00  0.0000000E+00  0.0000000E+00  0.0000000E+00  0.0000000E+00  0.0000000E+00  0.0000000E+00  0.0000000E+00  0.0000000E+00  0.0000000E+00  0.0000000E+00  0.0000000E+00  0.0000000E+00  0.0000000E+00  0.0000000E+00  0.0000000E+00  0.0000000E+00  0.0000000E+00  0.0000000E+00  0.0000000E+00  0.0000000E+00  0.0000000E+00  0.0000000E+00  0.0000000E+00  0.0000000E+00  0.0000000E+00  0.0000000E+00  0.0000000E+00  0.0000000E+00  0.0000000E+00  0.0000000E+00  0.0000000E+00  0.0000000E+00  0.0000000E+00  0.0000000E+00  1.0000000E-11  7.2458513E+01  1.6453037E+02  3.6860574E+02  0.0000000E+00  1.0000000E-11  0.0000000E+00  "??             "
  0.0000000E+00  0.0000000E+00  0.0000000E+00  0.0000000E+00  0.0000000E+00  0.0000000E+00  0.0000000E+00  0.0000000E+00  9.3410000E-01  2.8115000E+02  0.0000000E+00  0.0000000E+00  0.0000000E+00  0.0000000E+00  0.0000000E+00  0.0000000E+00  0.0000000E+00  0.0000000E+00  0.0000000E+00  0.0000000E+00  0.0000000E+00  0.0000000E+00  0.0000000E+00  0.0000000E+00  0.0000000E+00  0.0000000E+00  0.0000000E+00  0.0000000E+00  0.0000000E+00  0.0000000E+00  0.0000000E+00  0.0000000E+00  0.0000000E+00  0.0000000E+00  0.0000000E+00  0.0000000E+00  0.0000000E+00  0.0000000E+00  0.0000000E+00  0.0000000E+00  0.0000000E+00  0.0000000E+00  0.0000000E+00  0.0000000E+00  0.0000000E+00  1.0000000E-11  7.2458513E+01  1.6453037E+02  3.6860574E+02  0.0000000E+00  1.0000000E-11  0.0000000E+00  "??             "
  0.0000000E+00  0.0000000E+00  0.0000000E+00  0.0000000E+00  0.0000000E+00  0.0000000E+00  0.0000000E+00  0.0000000E+00  9.3410000E-01  2.8115000E+02  0.0000000E+00  0.0000000E+00  0.0000000E+00  0.0000000E+00  0.0000000E+00  0.0000000E+00  0.0000000E+00  0.0000000E+00  0.0000000E+00  0.0000000E+00  0.0000000E+00  0.0000000E+00  0.0000000E+00  0.0000000E+00  0.0000000E+00  0.0000000E+00  0.0000000E+00  0.0000000E+00  0.0000000E+00  0.0000000E+00  0.0000000E+00  0.0000000E+00  0.0000000E+00  0.0000000E+00  0.0000000E+00  0.0000000E+00  0.0000000E+00  0.0000000E+00  0.0000000E+00  0.0000000E+00  0.0000000E+00  0.0000000E+00  0.0000000E+00  0.0000000E+00  0.0000000E+00  1.0000000E-11  7.2458513E+01  1.6453037E+02  3.6860574E+02  0.0000000E+00  1.0000000E-11  0.0000000E+00  "??             "
  0.0000000E+00  0.0000000E+00  0.0000000E+00  0.0000000E+00  0.0000000E+00  0.0000000E+00  0.0000000E+00  0.0000000E+00  9.3410000E-01  2.8115000E+02  0.0000000E+00  0.0000000E+00  0.0000000E+00  0.0000000E+00  0.0000000E+00  0.0000000E+00  0.0000000E+00  0.0000000E+00  0.0000000E+00  0.0000000E+00  0.0000000E+00  0.0000000E+00  0.0000000E+00  0.0000000E+00  0.0000000E+00  0.0000000E+00  0.0000000E+00  0.0000000E+00  0.0000000E+00  0.0000000E+00  0.0000000E+00  0.0000000E+00  0.0000000E+00  0.0000000E+00  0.0000000E+00  0.0000000E+00  0.0000000E+00  0.0000000E+00  0.0000000E+00  0.0000000E+00  0.0000000E+00  0.0000000E+00  0.0000000E+00  0.0000000E+00  0.0000000E+00  1.0000000E-11  7.2458513E+01  1.6453037E+02  3.6860574E+02  0.0000000E+00  1.0000000E-11  0.0000000E+00  "??             "
  0.0000000E+00  0.0000000E+00  0.0000000E+00  0.0000000E+00  0.0000000E+00  0.0000000E+00  0.0000000E+00  0.0000000E+00  9.3410000E-01  2.8115000E+02  0.0000000E+00  0.0000000E+00  0.0000000E+00  0.0000000E+00  0.0000000E+00  0.0000000E+00  0.0000000E+00  0.0000000E+00  0.0000000E+00  0.0000000E+00  0.0000000E+00  0.0000000E+00  0.0000000E+00  0.0000000E+00  0.0000000E+00  0.0000000E+00  0.0000000E+00  0.0000000E+00  0.0000000E+00  0.0000000E+00  0.0000000E+00  0.0000000E+00  0.0000000E+00  0.0000000E+00  0.0000000E+00  0.0000000E+00  0.0000000E+00  0.0000000E+00  0.0000000E+00  0.0000000E+00  0.0000000E+00  0.0000000E+00  0.0000000E+00  0.0000000E+00  0.0000000E+00  1.0000000E-11  7.2458513E+01  1.6453037E+02  3.6860574E+02  0.0000000E+00  1.0000000E-11  0.0000000E+00  "??             "
  0.0000000E+00  0.0000000E+00  0.0000000E+00  0.0000000E+00  0.0000000E+00  0.0000000E+00  0.0000000E+00  0.0000000E+00  9.3360000E-01  2.8015000E+02  0.0000000E+00  0.0000000E+00  0.0000000E+00  0.0000000E+00  0.0000000E+00  0.0000000E+00  0.0000000E+00  0.0000000E+00  0.0000000E+00  0.0000000E+00  0.0000000E+00  0.0000000E+00  0.0000000E+00  0.0000000E+00  0.0000000E+00  0.0000000E+00  0.0000000E+00  0.0000000E+00  0.0000000E+00  0.0000000E+00  0.0000000E+00  0.0000000E+00  0.0000000E+00  0.0000000E+00  0.0000000E+00  0.0000000E+00  0.0000000E+00  0.0000000E+00  0.0000000E+00  0.0000000E+00  0.0000000E+00  0.0000000E+00  0.0000000E+00  0.0000000E+00  0.0000000E+00  1.0000000E-11  7.2458513E+01  1.6453037E+02  3.6860574E+02  0.0000000E+00  1.0000000E-11  0.0000000E+00  "??             "
  0.0000000E+00  0.0000000E+00  0.0000000E+00  0.0000000E+00  0.0000000E+00  0.0000000E+00  0.0000000E+00  0.0000000E+00  1.0000000E+00  2.7915000E+02  0.0000000E+00  0.0000000E+00  0.0000000E+00  0.0000000E+00  0.0000000E+00  0.0000000E+00  0.0000000E+00  0.0000000E+00  0.0000000E+00  0.0000000E+00  0.0000000E+00  0.0000000E+00  0.0000000E+00  0.0000000E+00  0.0000000E+00  0.0000000E+00  0.0000000E+00  0.0000000E+00  0.0000000E+00  0.0000000E+00  0.0000000E+00  0.0000000E+00  0.0000000E+00  0.0000000E+00  0.0000000E+00  0.0000000E+00  0.0000000E+00  0.0000000E+00  0.0000000E+00  0.0000000E+00  0.0000000E+00  0.0000000E+00  0.0000000E+00  0.0000000E+00  0.0000000E+00  1.0000000E-11  7.2458513E+01  1.6453037E+02  3.6860574E+02  0.0000000E+00  1.0000000E-11  0.0000000E+00  "??             "
  0.0000000E+00  0.0000000E+00  0.0000000E+00  0.0000000E+00  0.0000000E+00  0.0000000E+00  0.0000000E+00  0.0000000E+00  1.0000000E+00  2.7815000E+02  0.0000000E+00  0.0000000E+00  0.0000000E+00  0.0000000E+00  0.0000000E+00  0.0000000E+00  0.0000000E+00  0.0000000E+00  0.0000000E+00  0.0000000E+00  0.0000000E+00  0.0000000E+00  0.0000000E+00  0.0000000E+00  0.0000000E+00  0.0000000E+00  0.0000000E+00  0.0000000E+00  0.0000000E+00  0.0000000E+00  0.0000000E+00  0.0000000E+00  0.0000000E+00  0.0000000E+00  0.0000000E+00  0.0000000E+00  0.0000000E+00  0.0000000E+00  0.0000000E+00  0.0000000E+00  0.0000000E+00  0.0000000E+00  0.0000000E+00  0.0000000E+00  0.0000000E+00  1.0000000E-11  7.2458513E+01  1.6453037E+02  3.6860574E+02  0.0000000E+00  1.0000000E-11  0.0000000E+00  "??             "
  0.0000000E+00  0.0000000E+00  0.0000000E+00  0.0000000E+00  0.0000000E+00  0.0000000E+00  0.0000000E+00  0.0000000E+00  8.7110000E-01  2.8015000E+02  0.0000000E+00  0.0000000E+00  0.0000000E+00  0.0000000E+00  0.0000000E+00  0.0000000E+00  0.0000000E+00  0.0000000E+00  0.0000000E+00  0.0000000E+00  0.0000000E+00  0.0000000E+00  0.0000000E+00  0.0000000E+00  0.0000000E+00  0.0000000E+00  0.0000000E+00  0.0000000E+00  0.0000000E+00  0.0000000E+00  0.0000000E+00  0.0000000E+00  0.0000000E+00  0.0000000E+00  0.0000000E+00  0.0000000E+00  0.0000000E+00  0.0000000E+00  0.0000000E+00  0.0000000E+00  0.0000000E+00  0.0000000E+00  0.0000000E+00  0.0000000E+00  0.0000000E+00  1.0000000E-11  7.2458513E+01  1.6453037E+02  3.6860574E+02  0.0000000E+00  1.0000000E-11  0.0000000E+00  "??             "
  0.0000000E+00  0.0000000E+00  0.0000000E+00  0.0000000E+00  0.0000000E+00  0.0000000E+00  0.0000000E+00  0.0000000E+00  8.7200000E-01  2.8115000E+02  0.0000000E+00  0.0000000E+00  0.0000000E+00  0.0000000E+00  0.0000000E+00  0.0000000E+00  0.0000000E+00  0.0000000E+00  0.0000000E+00  0.0000000E+00  0.0000000E+00  0.0000000E+00  0.0000000E+00  0.0000000E+00  0.0000000E+00  0.0000000E+00  0.0000000E+00  0.0000000E+00  0.0000000E+00  0.0000000E+00  0.0000000E+00  0.0000000E+00  0.0000000E+00  0.0000000E+00  0.0000000E+00  0.0000000E+00  0.0000000E+00  0.0000000E+00  0.0000000E+00  0.0000000E+00  0.0000000E+00  0.0000000E+00  0.0000000E+00  0.0000000E+00  0.0000000E+00  1.0000000E-11  7.2458513E+01  1.6453037E+02  3.6860574E+02  0.0000000E+00  1.0000000E-11  0.0000000E+00  "??             "
  0.0000000E+00  0.0000000E+00  0.0000000E+00  0.0000000E+00  0.0000000E+00  0.0000000E+00  0.0000000E+00  0.0000000E+00  7.1490000E-01  2.8515000E+02  0.0000000E+00  0.0000000E+00  0.0000000E+00  0.0000000E+00  0.0000000E+00  0.0000000E+00  0.0000000E+00  0.0000000E+00  0.0000000E+00  0.0000000E+00  0.0000000E+00  0.0000000E+00  0.0000000E+00  0.0000000E+00  0.0000000E+00  0.0000000E+00  0.0000000E+00  0.0000000E+00  0.0000000E+00  0.0000000E+00  0.0000000E+00  0.0000000E+00  0.0000000E+00  0.0000000E+00  0.0000000E+00  0.0000000E+00  0.0000000E+00  0.0000000E+00  0.0000000E+00  0.0000000E+00  0.0000000E+00  0.0000000E+00  0.0000000E+00  0.0000000E+00  0.0000000E+00  1.0000000E-11  7.2458513E+01  1.6453037E+02  3.6860574E+02  0.0000000E+00  1.0000000E-11  0.0000000E+00  "??             "
  0.0000000E+00  0.0000000E+00  0.0000000E+00  0.0000000E+00  0.0000000E+00  0.0000000E+00  0.0000000E+00  0.0000000E+00  6.3190000E-01  2.8915000E+02  0.0000000E+00  0.0000000E+00  0.0000000E+00  0.0000000E+00  0.0000000E+00  0.0000000E+00  0.0000000E+00  0.0000000E+00  0.0000000E+00  0.0000000E+00  0.0000000E+00  0.0000000E+00  0.0000000E+00  0.0000000E+00  0.0000000E+00  0.0000000E+00  0.0000000E+00  0.0000000E+00  0.0000000E+00  0.0000000E+00  0.0000000E+00  0.0000000E+00  0.0000000E+00  0.0000000E+00  0.0000000E+00  0.0000000E+00  0.0000000E+00  0.0000000E+00  0.0000000E+00  0.0000000E+00  0.0000000E+00  0.0000000E+00  0.0000000E+00  0.0000000E+00  0.0000000E+00  1.0000000E-11  7.2458513E+01  1.6453037E+02  3.6860574E+02  0.0000000E+00  1.0000000E-11  0.0000000E+00  "??             "
  0.0000000E+00  0.0000000E+00  0.0000000E+00  0.0000000E+00  0.0000000E+00  0.0000000E+00  0.0000000E+00  0.0000000E+00  4.8600000E-01  2.9115000E+02  0.0000000E+00  0.0000000E+00  0.0000000E+00  0.0000000E+00  0.0000000E+00  0.0000000E+00  0.0000000E+00  0.0000000E+00  0.0000000E+00  0.0000000E+00  0.0000000E+00  0.0000000E+00  0.0000000E+00  0.0000000E+00  0.0000000E+00  0.0000000E+00  0.0000000E+00  0.0000000E+00  0.0000000E+00  0.0000000E+00  0.0000000E+00  0.0000000E+00  0.0000000E+00  0.0000000E+00  0.0000000E+00  0.0000000E+00  0.0000000E+00  0.0000000E+00  0.0000000E+00  0.0000000E+00  0.0000000E+00  0.0000000E+00  0.0000000E+00  0.0000000E+00  0.0000000E+00  1.0000000E-11  7.2458513E+01  1.6453037E+02  3.6860574E+02  0.0000000E+00  1.0000000E-11  0.0000000E+00  "??             "
  0.0000000E+00  0.0000000E+00  0.0000000E+00  0.0000000E+00  0.0000000E+00  0.0000000E+00  0.0000000E+00  0.0000000E+00  4.8600000E-01  2.9115000E+02  0.0000000E+00  0.0000000E+00  0.0000000E+00  0.0000000E+00  0.0000000E+00  0.0000000E+00  0.0000000E+00  0.0000000E+00  0.0000000E+00  0.0000000E+00  0.0000000E+00  0.0000000E+00  0.0000000E+00  0.0000000E+00  0.0000000E+00  0.0000000E+00  0.0000000E+00  0.0000000E+00  0.0000000E+00  0.0000000E+00  0.0000000E+00  0.0000000E+00  0.0000000E+00  0.0000000E+00  0.0000000E+00  0.0000000E+00  0.0000000E+00  0.0000000E+00  0.0000000E+00  0.0000000E+00  0.0000000E+00  0.0000000E+00  0.0000000E+00  0.0000000E+00  0.0000000E+00  1.0000000E-11  7.2458513E+01  1.6453037E+02  3.6860574E+02  0.0000000E+00  1.0000000E-11  0.0000000E+00  "??             "
  0.0000000E+00  0.0000000E+00  0.0000000E+00  0.0000000E+00  0.0000000E+00  0.0000000E+00  0.0000000E+00  0.0000000E+00  4.2340000E-01  2.9115000E+02  0.0000000E+00  0.0000000E+00  0.0000000E+00  0.0000000E+00  0.0000000E+00  0.0000000E+00  0.0000000E+00  0.0000000E+00  0.0000000E+00  0.0000000E+00  0.0000000E+00  0.0000000E+00  0.0000000E+00  0.0000000E+00  0.0000000E+00  0.0000000E+00  0.0000000E+00  0.0000000E+00  0.0000000E+00  0.0000000E+00  0.0000000E+00  0.0000000E+00  0.0000000E+00  0.0000000E+00  0.0000000E+00  0.0000000E+00  0.0000000E+00  0.0000000E+00  0.0000000E+00  0.0000000E+00  0.0000000E+00  0.0000000E+00  0.0000000E+00  0.0000000E+00  0.0000000E+00  1.0000000E-11  7.2458513E+01  1.6453037E+02  3.6860574E+02  0.0000000E+00  1.0000000E-11  0.0000000E+00  "??             "
  0.0000000E+00  0.0000000E+00  0.0000000E+00  0.0000000E+00  0.0000000E+00  0.0000000E+00  0.0000000E+00  0.0000000E+00  2.9970000E-01  2.9215000E+02  0.0000000E+00  0.0000000E+00  0.0000000E+00  0.0000000E+00  0.0000000E+00  0.0000000E+00  0.0000000E+00  0.0000000E+00  0.0000000E+00  0.0000000E+00  0.0000000E+00  0.0000000E+00  0.0000000E+00  0.0000000E+00  0.0000000E+00  0.0000000E+00  0.0000000E+00  0.0000000E+00  0.0000000E+00  0.0000000E+00  0.0000000E+00  0.0000000E+00  0.0000000E+00  0.0000000E+00  0.0000000E+00  0.0000000E+00  0.0000000E+00  0.0000000E+00  0.0000000E+00  0.0000000E+00  0.0000000E+00  0.0000000E+00  0.0000000E+00  0.0000000E+00  0.0000000E+00  1.0000000E-11  7.2458513E+01  1.6453037E+02  3.6860574E+02  0.0000000E+00  1.0000000E-11  0.0000000E+00  "??             "
  0.0000000E+00  0.0000000E+00  0.0000000E+00  0.0000000E+00  0.0000000E+00  0.0000000E+00  0.0000000E+00  0.0000000E+00  3.4270000E-01  2.9115000E+02  0.0000000E+00  0.0000000E+00  0.0000000E+00  0.0000000E+00  0.0000000E+00  0.0000000E+00  0.0000000E+00  0.0000000E+00  0.0000000E+00  0.0000000E+00  0.0000000E+00  0.0000000E+00  0.0000000E+00  0.0000000E+00  0.0000000E+00  0.0000000E+00  0.0000000E+00  0.0000000E+00  0.0000000E+00  0.0000000E+00  0.0000000E+00  0.0000000E+00  0.0000000E+00  0.0000000E+00  0.0000000E+00  0.0000000E+00  0.0000000E+00  0.0000000E+00  0.0000000E+00  0.0000000E+00  0.0000000E+00  0.0000000E+00  0.0000000E+00  0.0000000E+00  0.0000000E+00  1.0000000E-11  7.2458513E+01  1.6453037E+02  3.6860574E+02  0.0000000E+00  1.0000000E-11  0.0000000E+00  "??             "
  0.0000000E+00  0.0000000E+00  0.0000000E+00  0.0000000E+00  0.0000000E+00  0.0000000E+00  0.0000000E+00  0.0000000E+00  5.1770000E-01  2.9015000E+02  0.0000000E+00  0.0000000E+00  0.0000000E+00  0.0000000E+00  0.0000000E+00  0.0000000E+00  0.0000000E+00  0.0000000E+00  0.0000000E+00  0.0000000E+00  0.0000000E+00  0.0000000E+00  0.0000000E+00  0.0000000E+00  0.0000000E+00  0.0000000E+00  0.0000000E+00  0.0000000E+00  0.0000000E+00  0.0000000E+00  0.0000000E+00  0.0000000E+00  0.0000000E+00  0.0000000E+00  0.0000000E+00  0.0000000E+00  0.0000000E+00  0.0000000E+00  0.0000000E+00  0.0000000E+00  0.0000000E+00  0.0000000E+00  0.0000000E+00  0.0000000E+00  0.0000000E+00  1.0000000E-11  7.2458513E+01  1.6453037E+02  3.6860574E+02  0.0000000E+00  1.0000000E-11  0.0000000E+00  "??             "
[truncated: 8,375,201 more chars]
